# Supplementary material for: Monomeric prefusion structure of an extremophile gamete fusogen and stepwise formation of the postfusion trimeric state
Source: Nat Commun. 2022 Jul 13;13:4064. doi: 10.1038/s41467-022-31744-z (PMC9279424; doi:10.1038/s41467-022-31744-z)
Supplement: Supplementary file 4 — Source Data [file 41467_2022_31744_MOESM4_ESM.zip]

Archive with 14 entries (13 files):
- NC_Source-Data_NCOMMS-21-43412B/
- __MACOSX/._NC_Source-Data_NCOMMS-21-43412B
- NC_Source-Data_NCOMMS-21-43412B/CmeHAP2_PROPKA.txt
- __MACOSX/NC_Source-Data_NCOMMS-21-43412B/._CmeHAP2_PROPKA.txt
- NC_Source-Data_NCOMMS-21-43412B/7S0K_D_1000259368_val-report-annotate_P1.pdf
- __MACOSX/NC_Source-Data_NCOMMS-21-43412B/._7S0K_D_1000259368_val-report-annotate_P1.pdf
- NC_Source-Data_NCOMMS-21-43412B/Cre_6DBS_PROPKA.txt
- __MACOSX/NC_Source-Data_NCOMMS-21-43412B/._Cre_6DBS_PROPKA.txt
- NC_Source-Data_NCOMMS-21-43412B/Figure8B_SDS-PAGE.jpg
- __MACOSX/NC_Source-Data_NCOMMS-21-43412B/._Figure8B_SDS-PAGE.jpg
- NC_Source-Data_NCOMMS-21-43412B/7S0K_D_1000259368_val-report-full-annotate_P1.pdf
- __MACOSX/NC_Source-Data_NCOMMS-21-43412B/._7S0K_D_1000259368_val-report-full-annotate_P1.pdf
- NC_Source-Data_NCOMMS-21-43412B/Dengue1OKE_PROPKA.txt
- __MACOSX/NC_Source-Data_NCOMMS-21-43412B/._Dengue1OKE_PROPKA.txt
