# Supplementary material for: Monomeric prefusion structure of an extremophile gamete fusogen and stepwise formation of the postfusion trimeric state
Source: Nat Commun. 2022 Jul 13;13:4064. doi: 10.1038/s41467-022-31744-z (PMC9279424; doi:10.1038/s41467-022-31744-z)
Supplement: Supplementary file 4 — Source Data [file 41467_2022_31744_MOESM4_ESM.zip › NC_Source-Data_NCOMMS-21-43412B/CmeHAP2_PROPKA.txt]

  
-----------------------------------------------------------------------------------------------
--                              PROPKA: A PROTEIN PKA PREDICTOR                              --
--                            VERSION 1.0,  04/25/2004, IOWA CITY                            --
--                                         BY HUI LI                                         --
--                            VERSION 2.0,  11/05/2007, IOWA CITY/COPENHAGEN                 --
--                            BY DELPHINE C. BAS AND DAVID M. ROGERS                         --
--                                                                                           --
--                      PROPKA PREDICTS PROTEIN PKA VALUES ACCORDING TO                      --
--                              THE EMPIRICAL RULES PROPOSED BY                              --
--                       HUI LI, ANDREW D. ROBERTSON AND JAN H. JENSEN                       --
-----------------------------------------------------------------------------------------------
  
  
-----------------------------------------------------------------------------------------------
 References: 
 
  Very Fast Empirical Prediction and Rationalization of Protein pKa Values
  Hui Li, Andrew D. Robertson and Jan H. Jensen
  PROTEINS: Structure, Function, and Bioinformatics 61:704-721 (2005)
 
  Very Fast Prediction and Rationalization of pKa Values for Protein-Ligand Complexes
  Delphine C. Bas, David M. Rogers and Jan H. Jensen
  PROTEINS, in press
-----------------------------------------------------------------------------------------------
  
  
-----------------------------------------------------------------------------------------------
 WARNING ! 
 
 CARBOXYL, GUADININIUM, AND AMIDINO GROUPS FROM THE LIGAND
 ARE IDENTIFIED IN THE OUTPUT USING THE CENTRAL CARBON ATOM.
-----------------------------------------------------------------------------------------------
  
-------   -----   ------   --------------------   -------------   -------------   -------------
                           DESOLVATION  EFFECTS       SIDECHAIN        BACKBONE       COULOMBIC
RESIDUE     pKa   LOCATE     MASSIVE      LOCAL   HYDROGEN BOND   HYDROGEN BOND     INTERACTION
-------   -----   ------   ---------   --------   -------------   -------------   -------------
  
ASP  45    3.80   SUFACE   0.00   71   0.00   0    0.00 000   0    0.00 000   0    0.00 000   0
  
GLU  65    4.57   SUFACE   0.00  277   0.07   1    0.00 000   0    0.00 000   0    0.00 000   0
  
ASP  95    3.33   SUFACE   0.00  244   0.28   4   -0.02 THR  42   -0.73 ASP  95    0.00 000   0
  
ASP 119   -0.63   BURIED   0.74  474   0.91  13   -0.80 ASN 241    0.00 000   0   -2.40 ARG 117
ASP 119                                           -2.40 ARG 117    0.00 000   0   -0.48 ARG 430
  
ASP 127    3.14   BURIED   0.31  431   0.63   9   -0.80 SER 231    0.00 000   0    0.00 000   0
ASP 127                                           -0.80 TYR 124    0.00 000   0    0.00 000   0
  
GLU 134   -2.71   BURIED   0.95  495   0.98  14   -1.60 HIS 221   -1.05 GLN 383   -2.40 ARG 203
GLU 134                                           -2.40 ARG 203    0.00 000   0   -1.69 HIS 221
  
ASP 149    3.18   SUFACE   0.00  242   0.28   4   -0.64 ASN 146   -0.26 ASP 149    0.00 000   0
  
ASP 160    3.80   SUFACE   0.00  284   0.00   0    0.00 000   0    0.00 000   0    0.00 000   0
  
ASP 177    3.42   SUFACE   0.00  170   0.42   6   -0.80 SER 172    0.00 000   0    0.00 000   0
  
ASP 188    3.87   BURIED   0.16  416   0.49   7    0.00 000   0   -0.29 ASP 188    0.00 000   0
ASP 188                                            0.00 000   0   -0.30 ASN 190    0.00 000   0
  
ASP 193    3.87   SUFACE   0.00  135   0.07   1    0.00 000   0    0.00 000   0    0.00 000   0
  
ASP 207    2.27   SUFACE   0.00  231   0.63   9   -0.80 SER 209   -1.09 SER 209    0.00 000   0
ASP 207                                            0.00 000   0   -0.27 LEU 210    0.00 000   0
  
ASP 214    3.94   SUFACE   0.00  181   0.14   2    0.00 000   0    0.00 000   0    0.00 000   0
  
GLU 218    5.58   BURIED   0.31  431   0.84  12    0.00 000   0   -1.19 CYS 152    1.12 ASP 188
  
ASP 226    2.97   BURIED   0.97  497   1.26  18   -0.68 ASN 129   -0.17 ASN 130    0.00 000   0
ASP 226                                           -0.80 ASN 130   -1.06 LYS 131    0.00 000   0
ASP 226                                            0.00 000   0   -0.21 ASP 226    0.00 000   0
ASP 226                                            0.00 000   0   -0.15 LEU 228    0.00 000   0
  
GLU 237    3.47   SUFACE   0.00  292   0.42   6   -0.65 SER 312    0.00 000   0    0.00 000   0
GLU 237                                           -0.80 SER 314    0.00 000   0    0.00 000   0
  
ASP 239    3.94   SUFACE   0.00  342   0.14   2    0.00 000   0    0.00 000   0    0.00 000   0
  
GLU 278    4.26   SUFACE   0.00  300   0.42   6    0.00 000   0   -0.66 SER 292    0.00 000   0
  
ASP 303    3.87   SUFACE   0.00  182   0.07   1    0.00 000   0    0.00 000   0    0.00 000   0
  
GLU 308    4.50   SUFACE   0.00   96   0.00   0    0.00 000   0    0.00 000   0    0.00 000   0
  
GLU 315    4.10   SUFACE   0.00  329   0.49   7    0.00 000   0   -0.89 GLU 315    0.00 000   0
  
ASP 326    2.41   SUFACE   0.00  196   0.35   5   -0.80 SER 328   -0.94 SER 328    0.00 000   0
  
GLU 329    4.05   SUFACE   0.00  272   0.35   5   -0.80 TRP 331    0.00 000   0    0.00 000   0
  
ASP 334    4.01   SUFACE   0.00  274   0.21   3    0.00 000   0    0.00 000   0    0.00 000   0
  
GLU 342    3.72   BURIED   0.79  479   0.77  11   -0.80 TYR 394    0.00 000   0   -0.62 ARG 335
GLU 342                                           -0.12 ARG 335    0.00 000   0    0.00 000   0
GLU 342                                           -0.80 ARG 345    0.00 000   0    0.00 000   0
  
ASP 350    3.21   SUFACE   0.00  357   0.21   3   -0.80 LYS 316    0.00 000   0    0.00 000   0
  
ASP 352    3.81   SUFACE   0.00  287   0.28   4    0.00 000   0   -0.27 ASP 352    0.00 000   0
  
ASP 359    2.44   SUFACE   0.00  250   0.28   4   -0.03 THR 355   -0.67 ASP 359    0.00 000   0
ASP 359                                           -0.80 THR 357    0.00 000   0    0.00 000   0
ASP 359                                           -0.14 THR 360    0.00 000   0    0.00 000   0
  
ASP 362    3.56   SUFACE   0.00  383   0.84  12    0.00 000   0   -0.02 ASP 362    0.00 000   0
ASP 362                                            0.00 000   0   -0.08 CYS 385    0.00 000   0
ASP 362                                            0.00 000   0   -0.98 HIS 387    0.00 000   0
  
GLU 374    2.79   BURIED   0.07  407   0.84  12   -0.72 SER 384   -0.01 CYS 385   -1.09 ARG 203
GLU 374                                           -0.41 ARG 203    0.00 000   0    0.00 000   0
GLU 374                                           -0.38 ARG 380    0.00 000   0    0.00 000   0
  
GLU 379    4.85   SUFACE   0.00  262   0.35   5    0.00 000   0    0.00 000   0    0.00 000   0
  
ASP 388    3.93   SUFACE   0.00  345   0.14   2    0.00 000   0   -0.01 ASP 388    0.00 000   0
  
ASP 392    0.32   BURIED   0.38  438   0.42   6   -0.51 LYS 131   -0.11 ASP 388   -2.40 LYS 131
ASP 392                                            0.00 000   0   -1.18 GLN 389    0.00 000   0
ASP 392                                            0.00 000   0   -0.08 ASP 392    0.00 000   0
  
ASP 395    3.43   BURIED   0.01  401   0.35   5   -0.77 GLN 391    0.00 000   0   -0.03 LYS 131
ASP 395                                            0.00 000   0    0.00 000   0    0.08 ASP 392
  
ASP 397    1.87   BURIED   0.30  430   1.05  15    0.00 000   0   -1.07 SER 408    0.00 000   0
ASP 397                                            0.00 000   0   -1.08 TYR 409    0.00 000   0
ASP 397                                            0.00 000   0   -1.12 PHE 410    0.00 000   0
  
GLU 401    3.67   SUFACE   0.00  382   0.77  11   -0.80 GLN 412    0.00 000   0    0.00 000   0
GLU 401                                           -0.80 ARG 345    0.00 000   0    0.00 000   0
  
ASP 416    3.23   SUFACE   0.00  357   0.21   3   -0.78 ARG 115    0.00 000   0    0.00 000   0
  
ASP 418   -2.23   BURIED   0.01  401   0.98  14   -0.80 SER 420   -1.13 SER 420   -1.65 ARG 117
ASP 418                                           -0.80 ARG 117    0.00 000   0   -2.40 ARG 430
ASP 418                                           -0.24 ARG 430    0.00 000   0    0.00 000   0
  
GLU 440    4.57   SUFACE   0.00  246   0.07   1    0.00 000   0    0.00 000   0    0.00 000   0
  
GLU 448    4.50   SUFACE   0.00  230   0.00   0    0.00 000   0    0.00 000   0    0.00 000   0
  
GLU 449    4.32   SUFACE   0.00  292   0.07   1   -0.25 LYS 295    0.00 000   0    0.00 000   0
  
ASP 481    3.14   SUFACE   0.00  284   0.14   2   -0.80 SER 525    0.00 000   0    0.00 000   0
  
GLU 487    3.98   SUFACE   0.00  243   0.28   4   -0.80 ARG 460    0.00 000   0    0.00 000   0
  
GLU 503    4.38   SUFACE   0.00  194   0.14   2   -0.26 ASN 541    0.00 000   0    0.00 000   0
  
GLU 507    4.50   SUFACE   0.00  111   0.00   0    0.00 000   0    0.00 000   0    0.00 000   0
  
ASP 553    0.54   SUFACE   0.00  357   0.63   9   -2.40 ARG 463   -1.08 PHE 461    0.00 000   0
ASP 553                                            0.00 000   0   -0.41 VAL 554    0.00 000   0
  
GLU 558    4.50   SUFACE   0.00  173   0.00   0    0.00 000   0    0.00 000   0    0.00 000   0
  
HIS 108    6.43   SUFACE   0.00  327  -0.07   1    0.00 000   0    0.00 000   0    0.00 000   0
  
HIS 221    4.42   BURIED  -1.45  545  -3.01  43    1.60 GLU 134    0.01 SER 219   -0.92 ARG 203
HIS 221                                            0.00 000   0    0.00 000   0    1.69 GLU 134
  
HIS 387    6.50   SUFACE   0.00  366  -0.00   0    0.00 000   0    0.00 000   0    0.00 000   0
  
HIS 464    6.36   SUFACE   0.00  201  -0.14   2    0.00 000   0    0.00 000   0    0.00 000   0
  
CYS  43   99.99   BONDED   0.00    0   0.00   0    0.00 000   0    0.00 000   0    0.00 000   0
  
CYS  54   99.99   BONDED   0.00    0   0.00   0    0.00 000   0    0.00 000   0    0.00 000   0
  
CYS 152   99.99   BONDED   0.00    0   0.00   0    0.00 000   0    0.00 000   0    0.00 000   0
  
CYS 163   99.99   BONDED   0.00    0   0.00   0    0.00 000   0    0.00 000   0    0.00 000   0
  
CYS 186   99.99   BONDED   0.00    0   0.00   0    0.00 000   0    0.00 000   0    0.00 000   0
  
CYS 187   99.99   BONDED   0.00    0   0.00   0    0.00 000   0    0.00 000   0    0.00 000   0
  
CYS 189   99.99   BONDED   0.00    0   0.00   0    0.00 000   0    0.00 000   0    0.00 000   0
  
CYS 208   99.99   BONDED   0.00    0   0.00   0    0.00 000   0    0.00 000   0    0.00 000   0
  
CYS 222   99.99   BONDED   0.00    0   0.00   0    0.00 000   0    0.00 000   0    0.00 000   0
  
CYS 251   99.99   BONDED   0.00    0   0.00   0    0.00 000   0    0.00 000   0    0.00 000   0
  
CYS 275   99.99   BONDED   0.00    0   0.00   0    0.00 000   0    0.00 000   0    0.00 000   0
  
CYS 324   99.99   BONDED   0.00    0   0.00   0    0.00 000   0    0.00 000   0    0.00 000   0
  
CYS 332   99.99   BONDED   0.00    0   0.00   0    0.00 000   0    0.00 000   0    0.00 000   0
  
CYS 361   99.99   BONDED   0.00    0   0.00   0    0.00 000   0    0.00 000   0    0.00 000   0
  
CYS 378   99.99   BONDED   0.00    0   0.00   0    0.00 000   0    0.00 000   0    0.00 000   0
  
CYS 385   99.99   BONDED   0.00    0   0.00   0    0.00 000   0    0.00 000   0    0.00 000   0
  
CYS 502   99.99   BONDED   0.00    0   0.00   0    0.00 000   0    0.00 000   0    0.00 000   0
  
CYS 540   99.99   BONDED   0.00    0   0.00   0    0.00 000   0    0.00 000   0    0.00 000   0
  
CYS 542    9.60   BURIED   0.60  460   0.00   0    0.00 000   0    0.00 000   0    0.00 000   0
  
TYR  82   10.26   BURIED   0.19  419   0.07   1    0.00 000   0    0.00 000   0    0.00 000   0
  
TYR 101    9.85   SUFACE   0.00  376   0.21   3   -0.02 SER  93    0.00 000   0    0.00 000   0
TYR 101                                           -0.34 THR  99    0.00 000   0    0.00 000   0
  
TYR 105   11.61   SUFACE   0.00  277   0.00   0    0.00 000   0    0.00 000   0    1.61 GLU 449
  
TYR 120   10.55   BURIED   0.50  450   0.21   3   -0.16 TYR 313    0.00 000   0    0.00 000   0
  
TYR 123   10.00   SUFACE   0.00  249   0.00   0    0.00 000   0    0.00 000   0    0.00 000   0
  
TYR 124   13.55   SUFACE   0.00  364   0.35   5    0.80 ASP 127    0.00 000   0    2.40 ASP 127
  
TYR 133   10.00   SUFACE   0.00  364   0.00   0    0.00 000   0    0.00 000   0    0.00 000   0
  
TYR 137    9.79   SUFACE   0.00  349   0.07   1   -0.28 ARG 224    0.00 000   0    0.00 000   0
  
TYR 139   10.00   SUFACE   0.00  267   0.00   0    0.00 000   0    0.00 000   0    0.00 000   0
  
TYR 165    8.93   SUFACE   0.00  315   0.35   5   -0.47 ARG 178   -0.89 GLY 157    0.00 000   0
TYR 165                                            0.00 000   0   -0.06 SER 158    0.00 000   0
  
TYR 167    9.36   SUFACE   0.00  274   0.00   0   -0.20 ARG 178   -0.44 TYR 165    0.00 000   0
  
TYR 181    9.77   SUFACE   0.00  252   0.00   0   -0.23 ASN 373    0.00 000   0    0.00 000   0
  
TYR 230    9.59   BURIED   2.62  662   0.14   2   -0.80 ARG 335    0.00 000   0    0.03 GLU 342
TYR 230                                            0.00 000   0    0.00 000   0   -2.40 ARG 335
  
TYR 290   10.00   SUFACE   0.00  271   0.00   0    0.00 000   0    0.00 000   0    0.00 000   0
  
TYR 313   13.21   BURIED   0.82  482   0.07   1    0.16 TYR 120    0.00 000   0    2.16 TYR 120
  
TYR 338    9.26   BURIED   0.57  457   0.07   1    0.00 000   0   -0.88 ARG 425    0.00 000   0
TYR 338                                            0.00 000   0   -0.50 ASN 426    0.00 000   0
  
TYR 368   11.43   BURIED   1.29  529   0.14   2    0.00 000   0    0.00 000   0    0.00 000   0
  
TYR 393   11.80   BURIED   0.34  434   0.07   1    0.00 000   0    0.00 000   0    1.39 ASP 388
  
TYR 394   12.70   BURIED   0.86  486   0.28   4    0.80 GLU 342    0.00 000   0    2.40 GLU 342
TYR 394                                           -0.02 ARG 335    0.00 000   0   -1.75 ARG 335
TYR 394                                           -0.42 ARG 345    0.00 000   0    0.56 TYR 230
  
TYR 409   10.39   SUFACE   0.00  390   0.00   0    0.00 000   0    0.00 000   0    0.39 ASP 397
  
TYR 452   10.00   SUFACE   0.00  335   0.00   0    0.00 000   0    0.00 000   0    0.00 000   0
  
TYR 455    9.27   SUFACE   0.00  339   0.07   1   -0.80 THR 453    0.00 000   0    0.00 000   0
  
N+   56    7.72   SUFACE   0.00  351  -0.28   4    0.00 000   0    0.00 000   0    0.00 000   0
  
LYS  57   10.22   SUFACE   0.00  322  -0.28   4    0.00 000   0    0.00 000   0    0.00 000   0
  
LYS 104   10.36   SUFACE   0.00  257  -0.14   2    0.00 000   0    0.00 000   0    0.00 000   0
  
LYS 113    9.19   BURIED  -0.40  440  -0.91  13    0.00 000   0    0.00 000   0    0.00 000   0
  
LYS 131   12.56   BURIED  -0.16  416  -0.21   3    0.00 000   0    0.00 000   0    2.40 ASP 392
LYS 131                                            0.00 000   0    0.00 000   0    0.03 ASP 395
  
LYS 138   10.15   SUFACE   0.00  374  -0.35   5    0.00 000   0    0.00 000   0    0.00 000   0
  
LYS 142   10.43   SUFACE   0.00  233  -0.07   1    0.00 000   0    0.00 000   0    0.00 000   0
  
LYS 174   10.50   SUFACE   0.00   98  -0.00   0    0.00 000   0    0.00 000   0    0.00 000   0
  
LYS 250   10.03   BURIED  -0.33  433  -0.14   2    0.00 000   0    0.00 000   0    0.00 000   0
  
LYS 295   10.15   SUFACE   0.00  381  -0.35   5    0.00 000   0    0.00 000   0    0.00 000   0
  
LYS 316    9.88   BURIED  -0.20  420  -0.42   6    0.00 000   0    0.00 000   0    0.00 000   0
  
LYS 363   10.22   SUFACE   0.00  297  -0.28   4    0.00 000   0    0.00 000   0    0.00 000   0
  
LYS 405   10.22   SUFACE   0.00  146  -0.28   4    0.00 000   0    0.00 000   0    0.00 000   0
  
LYS 467   10.29   SUFACE   0.00  219  -0.21   3    0.00 000   0    0.00 000   0    0.00 000   0
  
ARG  92   12.50   SUFACE   0.00  227  -0.00   0    0.00 000   0    0.00 000   0    0.00 000   0
  
ARG 115   12.01   SUFACE   0.00  321  -0.49   7    0.00 000   0    0.00 000   0    0.00 000   0
  
ARG 117   15.22   BURIED  -0.35  435  -0.98  14    0.00 000   0    0.00 000   0    2.40 ASP 119
ARG 117                                            0.00 000   0    0.00 000   0    1.65 ASP 418
  
ARG 178   11.45   SUFACE   0.00  246  -1.05  15    0.00 000   0    0.00 000   0    0.00 000   0
  
ARG 201   12.22   SUFACE   0.00  256  -0.28   4    0.00 000   0    0.00 000   0    0.00 000   0
  
ARG 203   13.44   BURIED  -0.94  494  -1.61  23    0.00 000   0    0.00 000   0    2.40 GLU 134
ARG 203                                            0.00 000   0    0.00 000   0    1.09 GLU 374
  
ARG 224   11.24   BURIED  -0.70  470  -0.56   8    0.00 000   0    0.00 000   0    0.00 000   0
  
ARG 335   14.25   BURIED  -1.69  569  -1.33  19    0.00 000   0    0.00 000   0    0.62 GLU 342
ARG 335                                            0.00 000   0    0.00 000   0    2.40 TYR 230
ARG 335                                            0.00 000   0    0.00 000   0    1.75 TYR 394
  
ARG 345   11.87   SUFACE   0.00  387  -0.63   9    0.00 000   0    0.00 000   0    0.00 000   0
  
ARG 377   11.04   BURIED  -0.83  483  -0.63   9    0.00 000   0    0.00 000   0    0.00 000   0
  
ARG 380   12.01   SUFACE   0.00  321  -0.49   7    0.00 000   0    0.00 000   0    0.00 000   0
  
ARG 425   12.22   SUFACE   0.00  326  -0.28   4    0.00 000   0    0.00 000   0    0.00 000   0
  
ARG 430   11.91   BURIED  -0.32  432  -1.19  17    0.00 000   0    0.00 000   0    0.48 ASP 119
ARG 430                                            0.00 000   0    0.00 000   0    2.40 ASP 418
ARG 430                                            0.00 000   0    0.00 000   0   -1.96 ARG 117
  
ARG 435   11.73   SUFACE   0.00  272  -0.77  11    0.00 000   0    0.00 000   0    0.00 000   0
  
ARG 460   12.15   SUFACE   0.00  260  -0.35   5    0.00 000   0    0.00 000   0    0.00 000   0
  
ARG 463   11.80   SUFACE   0.00  295  -0.70  10    0.00 000   0    0.00 000   0    0.00 000   0
  
ARG 545   12.29   SUFACE   0.00  267  -0.21   3    0.00 000   0    0.00 000   0    0.00 000   0
  
-----------------------------------------------------------------------------------------------
SUMMARY OF THIS PREDICTION
    RESIDUE    pKa   pKmodel   ligand atom-type
   ASP  45A   3.80      3.80
   ASP  95A   3.33      3.80
   ASP 119A  -0.63      3.80
   ASP 127A   3.14      3.80
   ASP 149A   3.18      3.80
   ASP 160A   3.80      3.80
   ASP 177A   3.42      3.80
   ASP 188A   3.87      3.80
   ASP 193A   3.87      3.80
   ASP 207A   2.27      3.80
   ASP 214A   3.94      3.80
   ASP 226A   2.97      3.80
   ASP 239A   3.94      3.80
   ASP 303A   3.87      3.80
   ASP 326A   2.41      3.80
   ASP 334A   4.01      3.80
   ASP 350A   3.21      3.80
   ASP 352A   3.81      3.80
   ASP 359A   2.44      3.80
   ASP 362A   3.56      3.80
   ASP 388A   3.93      3.80
   ASP 392A   0.32      3.80
   ASP 395A   3.43      3.80
   ASP 397A   1.87      3.80
   ASP 416A   3.23      3.80
   ASP 418A  -2.23      3.80
   ASP 481A   3.14      3.80
   ASP 553A   0.54      3.80
   GLU  65A   4.57      4.50
   GLU 134A  -2.71      4.50
   GLU 218A   5.58      4.50
   GLU 237A   3.47      4.50
   GLU 278A   4.26      4.50
   GLU 308A   4.50      4.50
   GLU 315A   4.10      4.50
   GLU 329A   4.05      4.50
   GLU 342A   3.72      4.50
   GLU 374A   2.79      4.50
   GLU 379A   4.85      4.50
   GLU 401A   3.67      4.50
   GLU 440A   4.57      4.50
   GLU 448A   4.50      4.50
   GLU 449A   4.32      4.50
   GLU 487A   3.98      4.50
   GLU 503A   4.38      4.50
   GLU 507A   4.50      4.50
   GLU 558A   4.50      4.50
   HIS 108A   6.43      6.50
   HIS 221A   4.42      6.50
   HIS 387A   6.50      6.50
   HIS 464A   6.36      6.50
   CYS  43A  99.99      9.00
   CYS  54A  99.99      9.00
   CYS 152A  99.99      9.00
   CYS 163A  99.99      9.00
   CYS 186A  99.99      9.00
   CYS 187A  99.99      9.00
   CYS 189A  99.99      9.00
   CYS 208A  99.99      9.00
   CYS 222A  99.99      9.00
   CYS 251A  99.99      9.00
   CYS 275A  99.99      9.00
   CYS 324A  99.99      9.00
   CYS 332A  99.99      9.00
   CYS 361A  99.99      9.00
   CYS 378A  99.99      9.00
   CYS 385A  99.99      9.00
   CYS 502A  99.99      9.00
   CYS 540A  99.99      9.00
   CYS 542A   9.60      9.00
   TYR  82A  10.26     10.00
   TYR 101A   9.85     10.00
   TYR 105A  11.61     10.00
   TYR 120A  10.55     10.00
   TYR 123A  10.00     10.00
   TYR 124A  13.55     10.00
   TYR 133A  10.00     10.00
   TYR 137A   9.79     10.00
   TYR 139A  10.00     10.00
   TYR 165A   8.93     10.00
   TYR 167A   9.36     10.00
   TYR 181A   9.77     10.00
   TYR 230A   9.59     10.00
   TYR 290A  10.00     10.00
   TYR 313A  13.21     10.00
   TYR 338A   9.26     10.00
   TYR 368A  11.43     10.00
   TYR 393A  11.80     10.00
   TYR 394A  12.70     10.00
   TYR 409A  10.39     10.00
   TYR 452A  10.00     10.00
   TYR 455A   9.27     10.00
   N+   56A   7.72      8.00
   LYS  57A  10.22     10.50
   LYS 104A  10.36     10.50
   LYS 113A   9.19     10.50
   LYS 131A  12.56     10.50
   LYS 138A  10.15     10.50
   LYS 142A  10.43     10.50
   LYS 174A  10.50     10.50
   LYS 250A  10.03     10.50
   LYS 295A  10.15     10.50
   LYS 316A   9.88     10.50
   LYS 363A  10.22     10.50
   LYS 405A  10.22     10.50
   LYS 467A  10.29     10.50
   ARG  92A  12.50     12.50
   ARG 115A  12.01     12.50
   ARG 117A  15.22     12.50
   ARG 178A  11.45     12.50
   ARG 201A  12.22     12.50
   ARG 203A  13.44     12.50
   ARG 224A  11.24     12.50
   ARG 335A  14.25     12.50
   ARG 345A  11.87     12.50
   ARG 377A  11.04     12.50
   ARG 380A  12.01     12.50
   ARG 425A  12.22     12.50
   ARG 430A  11.91     12.50
   ARG 435A  11.73     12.50
   ARG 460A  12.15     12.50
   ARG 463A  11.80     12.50
   ARG 545A  12.29     12.50
-----------------------------------------------------------------------------------------------
