# Supplementary material for: Monomeric prefusion structure of an extremophile gamete fusogen and stepwise formation of the postfusion trimeric state
Source: Nat Commun. 2022 Jul 13;13:4064. doi: 10.1038/s41467-022-31744-z (PMC9279424; doi:10.1038/s41467-022-31744-z)
Supplement: Supplementary file 4 — Source Data [file 41467_2022_31744_MOESM4_ESM.zip › NC_Source-Data_NCOMMS-21-43412B/Cre_6DBS_PROPKA.txt]

  
-----------------------------------------------------------------------------------------------
--                              PROPKA: A PROTEIN PKA PREDICTOR                              --
--                            VERSION 1.0,  04/25/2004, IOWA CITY                            --
--                                         BY HUI LI                                         --
--                            VERSION 2.0,  11/05/2007, IOWA CITY/COPENHAGEN                 --
--                            BY DELPHINE C. BAS AND DAVID M. ROGERS                         --
--                                                                                           --
--                      PROPKA PREDICTS PROTEIN PKA VALUES ACCORDING TO                      --
--                              THE EMPIRICAL RULES PROPOSED BY                              --
--                       HUI LI, ANDREW D. ROBERTSON AND JAN H. JENSEN                       --
-----------------------------------------------------------------------------------------------
  
  
-----------------------------------------------------------------------------------------------
 References: 
 
  Very Fast Empirical Prediction and Rationalization of Protein pKa Values
  Hui Li, Andrew D. Robertson and Jan H. Jensen
  PROTEINS: Structure, Function, and Bioinformatics 61:704-721 (2005)
 
  Very Fast Prediction and Rationalization of pKa Values for Protein-Ligand Complexes
  Delphine C. Bas, David M. Rogers and Jan H. Jensen
  PROTEINS, in press
-----------------------------------------------------------------------------------------------
  
  
-----------------------------------------------------------------------------------------------
 WARNING ! 
 
 CARBOXYL, GUADININIUM, AND AMIDINO GROUPS FROM THE LIGAND
 ARE IDENTIFIED IN THE OUTPUT USING THE CENTRAL CARBON ATOM.
-----------------------------------------------------------------------------------------------
  
-------   -----   ------   --------------------   -------------   -------------   -------------
                           DESOLVATION  EFFECTS       SIDECHAIN        BACKBONE       COULOMBIC
RESIDUE     pKa   LOCATE     MASSIVE      LOCAL   HYDROGEN BOND   HYDROGEN BOND     INTERACTION
-------   -----   ------   ---------   --------   -------------   -------------   -------------
  
GLU  23    2.77   BURIED   0.90  490   0.07   1    0.00 000   0   -0.21 GLU  23   -1.82 LYS  32
GLU  23                                            0.00 000   0    0.00 000   0   -0.67 LYS 305
  
GLU  31    4.13   SUFACE   0.00  155   0.07   1   -0.44 ARG 459    0.00 000   0    0.00 000   0
  
ASP  36    2.04   SUFACE   0.00   99   0.42   6   -0.49 THR  39   -0.83 VAL  38    0.00 000   0
ASP  36                                            0.00 000   0   -0.86 THR  39    0.00 000   0
  
GLU  40    4.50   SUFACE   0.00   69   0.00   0    0.00 000   0    0.00 000   0    0.00 000   0
  
GLU  41    4.50   SUFACE   0.00   89   0.00   0    0.00 000   0    0.00 000   0    0.00 000   0
  
ASP  43    3.87   SUFACE   0.00  199   0.07   1    0.00 000   0    0.00 000   0    0.00 000   0
  
GLU  46    5.19   SUFACE   0.00  216   0.28   4    0.41 ASP 456    0.00 000   0    0.00 000   0
  
GLU  63    6.16   BURIED   1.93  593   0.28   4   -0.80 THR 462    0.00 000   0   -0.03 LYS  32
GLU  63                                            0.00 000   0    0.00 000   0    0.26 GLU  23
GLU  63                                            0.00 000   0    0.00 000   0    0.03 ASP 507
  
GLU  66    2.81   BURIED   0.65  465   0.28   4   -0.50 ARG 100    0.00 000   0   -1.32 ARG 100
GLU  66                                           -0.80 ARG 459    0.00 000   0    0.00 000   0
  
ASP  76    3.94   SUFACE   0.00  366   0.14   2    0.00 000   0    0.00 000   0    0.00 000   0
  
ASP  94    4.07   SUFACE   0.00  213   0.35   5   -0.08 THR 240    0.00 000   0    0.00 000   0
  
GLU 126   -0.97   BURIED   0.87  487   1.05  15   -1.60 HIS 209   -1.07 GLN 388   -2.40 ARG 185
GLU 126                                           -0.56 ARG 185    0.00 000   0   -1.77 HIS 209
  
ASP 138    3.02   BURIED   0.11  411   0.49   7   -0.54 ARG 377   -0.05 ASP 138    0.00 000   0
ASP 138                                            0.00 000   0   -0.79 CYS 164    0.00 000   0
  
ASP 140    2.43   SUFACE   0.00  273   0.21   3   -0.43 TYR 378   -0.23 ASP 140    0.00 000   0
ASP 140                                           -0.46 ARG 377    0.00 000   0    0.00 000   0
ASP 140                                           -0.47 ARG 183    0.00 000   0    0.00 000   0
  
GLU 142    3.47   SUFACE   0.00  234   0.28   4   -0.79 LYS 181   -0.33 ASP 143    0.00 000   0
GLU 142                                            0.00 000   0   -0.19 SER 144    0.00 000   0
  
ASP 143    3.80   SUFACE   0.00  151   0.00   0    0.00 000   0    0.00 000   0    0.00 000   0
  
ASP 159    2.77   SUFACE   0.00  364   0.77  11   -0.80 SER 374    0.00 000   0    0.00 000   0
ASP 159                                           -0.39 TYR 378    0.00 000   0    0.00 000   0
ASP 159                                           -0.14 ARG 377    0.00 000   0    0.00 000   0
ASP 159                                           -0.21 ARG 183    0.00 000   0    0.00 000   0
ASP 159                                           -0.27 ARG 385    0.00 000   0    0.00 000   0
  
GLU 166    4.50   SUFACE   0.00  348   0.00   0    0.00 000   0    0.00 000   0    0.00 000   0
  
ASP 174    3.90   SUFACE   0.00  334   0.28   4   -0.14 SER 170    0.00 000   0    0.00 000   0
ASP 174                                           -0.04 SER 180    0.00 000   0    0.00 000   0
  
ASP 175    2.59   SUFACE   0.00  361   0.42   6    0.00 000   0   -1.03 SER 180    0.00 000   0
ASP 175                                            0.00 000   0   -0.60 CYS 190    0.00 000   0
  
GLU 182    4.10   BURIED   0.11  411   0.28   4   -0.33 SER 170    0.00 000   0    0.00 000   0
GLU 182                                           -0.46 GLN 171    0.00 000   0    0.00 000   0
  
ASP 189    2.94   SUFACE   0.00  324   0.35   5   -0.26 SER 194   -0.95 ASP 191    0.00 000   0
  
ASP 191    3.58   SUFACE   0.00  266   0.77  11    0.00 000   0   -0.05 PHE 192    0.00 000   0
ASP 191                                            0.00 000   0   -0.94 TRP 193    0.00 000   0
  
ASP 195    3.65   SUFACE   0.00  262   0.42   6   -0.34 LYS 134   -0.23 ASP 198    0.00 000   0
  
ASP 198    4.21   SUFACE   0.00  221   0.42   6   -0.01 ARG 203    0.00 000   0    0.00 000   0
  
ASP 214    3.15   SUFACE   0.00  340   0.49   7    0.00 000   0   -1.14 GLN 216    0.00 000   0
  
GLU 222    3.84   SUFACE   0.00  290   0.14   2   -0.80 LYS 356    0.00 000   0    0.00 000   0
  
GLU 231    4.71   SUFACE   0.00  324   0.28   4   -0.07 HIS 287    0.00 000   0    0.00 000   0
  
GLU 237    4.01   SUFACE   0.00  380   0.21   3   -0.65 SER 281    0.00 000   0    0.00 000   0
GLU 237                                           -0.05 ARG 100    0.00 000   0    0.00 000   0
  
GLU 284    4.42   SUFACE   0.00  332   0.42   6    0.00 000   0   -0.50 ALA 298    0.00 000   0
  
ASP 309    0.61   BURIED   0.60  460   0.91  13   -0.80 SER 445    0.00 000   0   -2.40 LYS 105
ASP 309                                           -0.80 TYR 313    0.00 000   0    0.00 000   0
ASP 309                                           -0.70 LYS 105    0.00 000   0    0.00 000   0
  
ASP 342    3.14   SUFACE   0.00   36   0.00   0    0.00 000   0   -0.66 ASP 342    0.00 000   0
  
ASP 355    2.45   SUFACE   0.00  352   0.42   6   -0.70 THR 357   -0.00 LYS 356    0.00 000   0
ASP 355                                            0.00 000   0   -1.06 THR 357    0.00 000   0
  
ASP 362    2.32   SUFACE   0.00  246   0.56   8   -0.61 SER 360   -0.47 ASP 362    0.00 000   0
ASP 362                                            0.00 000   0   -0.08 GLY 363    0.00 000   0
ASP 362                                            0.00 000   0   -0.88 LEU 364    0.00 000   0
  
ASP 367    2.66   SUFACE   0.00  398   0.77  11   -0.80 SER 392   -0.11 CYS 390    0.00 000   0
ASP 367                                            0.00 000   0   -1.00 SER 392    0.00 000   0
  
ASP 397    0.45   BURIED   0.30  430   0.77  11   -0.80 LYS 123   -0.03 GLY 393   -2.40 LYS 123
ASP 397                                            0.00 000   0   -1.19 GLN 394    0.00 000   0
  
GLU 400    3.98   SUFACE   0.00  299   0.28   4   -0.80 LYS 396    0.00 000   0    0.00 000   0
  
ASP 402    2.83   BURIED   1.31  531   1.12  16    0.00 000   0   -1.14 LEU 413   -0.24 ARG 405
ASP 402                                            0.00 000   0   -1.09 TYR 414    0.00 000   0
ASP 402                                            0.00 000   0   -0.92 MET 415    0.00 000   0
  
ASP 408    3.80   SUFACE   0.00  342   0.00   0    0.00 000   0    0.00 000   0    0.00 000   0
  
ASP 424    3.97   BURIED   0.20  420   0.77  11   -0.80 GLN 428    0.00 000   0    0.00 000   0
  
ASP 456    3.84   SUFACE   0.00  326   0.56   8   -0.05 ARG  29   -0.05 ASP 456    0.00 000   0
ASP 456                                           -0.41 GLU  46    0.00 000   0    0.00 000   0
  
GLU 486    0.05   BURIED   0.41  441   0.28   4   -2.40 ARG 410   -0.34 GLN 581   -2.40 ARG 410
  
ASP 505    3.41   SUFACE   0.00  364   0.56   8    0.00 000   0   -0.95 ALA 531    0.00 000   0
  
ASP 507    5.28   BURIED   1.86  586   0.42   6   -0.80 THR  62    0.00 000   0    0.00 000   0
  
GLU 523    2.61   BURIED   0.93  493   1.12  16   -0.80 SER 443   -0.20 THR 314   -1.32 HIS 444
GLU 523                                           -0.45 THR 314   -1.17 HIS 444    0.00 000   0
  
ASP 538    4.34   BURIED   0.26  426   0.28   4    0.00 000   0    0.00 000   0    0.00 000   0
  
GLU 542    4.55   BURIED   2.55  655   0.28   4   -0.80 TYR 544    0.00 000   0   -1.88 ARG 491
GLU 542                                           -0.10 ARG 491    0.00 000   0    0.00 000   0
  
GLU 546    4.65   BURIED   0.01  401   0.14   2    0.00 000   0    0.00 000   0    0.00 000   0
  
ASP 547    2.26   SUFACE   0.00  321   0.63   9   -0.44 ASN 518   -0.93 ALA 549    0.00 000   0
ASP 547                                           -0.80 ARG 554    0.00 000   0    0.00 000   0
  
ASP 562    3.06   BURIED   0.16  416   0.98  14   -0.67 ARG 464   -0.37 ASP 562    0.00 000   0
ASP 562                                            0.00 000   0   -0.84 ALA 566    0.00 000   0
  
ASP 569    2.46   SUFACE   0.00  315   0.35   5    0.00 000   0   -0.97 ILE 469    0.00 000   0
ASP 569                                            0.00 000   0   -0.72 SER 570    0.00 000   0
  
GLU  23    4.57   SUFACE   0.00  136   0.07   1    0.00 000   0    0.00 000   0    0.00 000   0
  
GLU  31    4.20   SUFACE   0.00  327   0.14   2   -0.44 ARG 459    0.00 000   0    0.00 000   0
  
ASP  36    1.93   SUFACE   0.00  318   0.42   6   -0.54 THR  39   -0.82 VAL  38    0.00 000   0
ASP  36                                            0.00 000   0   -0.93 THR  39    0.00 000   0
  
GLU  40    4.57   SUFACE   0.00  281   0.07   1    0.00 000   0    0.00 000   0    0.00 000   0
  
GLU  41    4.57   SUFACE   0.00  189   0.07   1    0.00 000   0    0.00 000   0    0.00 000   0
  
ASP  43    3.87   SUFACE   0.00  275   0.07   1    0.00 000   0    0.00 000   0    0.00 000   0
  
GLU  46    5.10   SUFACE   0.00  252   0.21   3    0.39 ASP 456    0.00 000   0    0.00 000   0
  
GLU  63    3.76   SUFACE   0.00  240   0.07   1   -0.80 THR 462   -0.01 GLU  23    0.00 000   0
  
GLU  66    3.19   SUFACE   0.00  263   0.07   1   -0.58 ARG 100    0.00 000   0    0.00 000   0
GLU  66                                           -0.80 ARG 459    0.00 000   0    0.00 000   0
  
ASP  76    3.80   SUFACE   0.00  273   0.00   0    0.00 000   0    0.00 000   0    0.00 000   0
  
ASP  94    4.10   SUFACE   0.00  205   0.42   6   -0.12 THR 240    0.00 000   0    0.00 000   0
  
GLU 126    3.79   SUFACE   0.00  285   0.63   9   -0.80 HIS 209    0.00 000   0    0.00 000   0
GLU 126                                           -0.54 ARG 185    0.00 000   0    0.00 000   0
  
ASP 138    1.44   BURIED   0.41  441   0.35   5   -0.50 ARG 377   -0.06 ASP 138   -1.80 ARG 377
ASP 138                                            0.00 000   0   -0.76 CYS 164    0.00 000   0
  
ASP 140   -0.02   BURIED   0.25  425   0.56   8   -0.43 TYR 378   -1.15 ARG 183   -1.90 ARG 377
ASP 140                                           -0.48 ARG 183   -0.22 ASP 140    0.00 000   0
ASP 140                                           -0.46 ARG 377    0.00 000   0    0.00 000   0
  
GLU 142    3.69   SUFACE   0.00  334   0.49   7   -0.73 LYS 181   -0.34 ASP 143    0.00 000   0
GLU 142                                            0.00 000   0   -0.23 SER 144    0.00 000   0
  
ASP 143    3.80   SUFACE   0.00  198   0.00   0    0.00 000   0    0.00 000   0    0.00 000   0
  
ASP 159    2.34   SUFACE   0.00  392   0.21   3   -0.80 SER 374    0.00 000   0    0.00 000   0
ASP 159                                           -0.29 TYR 378    0.00 000   0    0.00 000   0
ASP 159                                           -0.17 ARG 183    0.00 000   0    0.00 000   0
ASP 159                                           -0.27 ARG 385    0.00 000   0    0.00 000   0
ASP 159                                           -0.15 ARG 377    0.00 000   0    0.00 000   0
  
GLU 166    4.50   SUFACE   0.00  381   0.00   0    0.00 000   0    0.00 000   0    0.00 000   0
  
ASP 174    3.88   SUFACE   0.00  210   0.28   4   -0.18 SER 170    0.00 000   0    0.00 000   0
ASP 174                                           -0.03 SER 180    0.00 000   0    0.00 000   0
  
ASP 175    2.53   SUFACE   0.00  293   0.42   6    0.00 000   0   -1.11 SER 180    0.00 000   0
ASP 175                                            0.00 000   0   -0.59 CYS 190    0.00 000   0
  
GLU 182    3.94   SUFACE   0.00  218   0.28   4   -0.36 SER 170    0.00 000   0    0.00 000   0
GLU 182                                           -0.48 GLN 171    0.00 000   0    0.00 000   0
  
ASP 189    2.86   SUFACE   0.00  313   0.35   5   -0.30 SER 194   -0.99 ASP 191    0.00 000   0
  
ASP 191    3.66   SUFACE   0.00  261   0.84  12    0.00 000   0   -0.05 PHE 192    0.00 000   0
ASP 191                                            0.00 000   0   -0.93 TRP 193    0.00 000   0
  
ASP 195    3.72   SUFACE   0.00  259   0.42   6   -0.26 LYS 134   -0.24 ASP 198    0.00 000   0
  
ASP 198    4.15   SUFACE   0.00  219   0.35   5    0.00 000   0    0.00 000   0    0.00 000   0
  
ASP 214    3.14   SUFACE   0.00  186   0.49   7    0.00 000   0   -1.15 GLN 216    0.00 000   0
  
GLU 222    2.21   BURIED   0.77  477   0.14   2   -0.80 LYS 356    0.00 000   0   -2.40 LYS 356
  
GLU 231    4.38   SUFACE   0.00  289   0.00   0   -0.12 HIS 287    0.00 000   0    0.00 000   0
  
GLU 237    3.89   SUFACE   0.00  246   0.21   3   -0.73 SER 281    0.00 000   0    0.00 000   0
GLU 237                                           -0.09 ARG 100    0.00 000   0    0.00 000   0
  
GLU 284    4.50   SUFACE   0.00  197   0.00   0    0.00 000   0    0.00 000   0    0.00 000   0
  
ASP 309    1.97   SUFACE   0.00  351   0.42   6   -0.80 SER 445    0.00 000   0    0.00 000   0
ASP 309                                           -0.80 TYR 313    0.00 000   0    0.00 000   0
ASP 309                                           -0.65 LYS 105    0.00 000   0    0.00 000   0
  
ASP 342    3.80   SUFACE   0.00    0   0.00   0    0.00 000   0    0.00 000   0    0.00 000   0
  
ASP 355    3.09   SUFACE   0.00  154   0.00   0   -0.71 THR 357    0.00 000   0    0.00 000   0
  
ASP 362    3.17   SUFACE   0.00  335   0.00   0   -0.63 SER 360    0.00 000   0    0.00 000   0
  
ASP 367    3.00   SUFACE   0.00  102   0.00   0   -0.80 SER 392    0.00 000   0    0.00 000   0
  
ASP 397    3.21   SUFACE   0.00  146   0.21   3   -0.80 LYS 123    0.00 000   0    0.00 000   0
  
GLU 400    3.70   SUFACE   0.00   91   0.00   0   -0.80 LYS 396    0.00 000   0    0.00 000   0
  
ASP 402    3.80   SUFACE   0.00   26   0.00   0    0.00 000   0    0.00 000   0    0.00 000   0
  
ASP 408    3.80   SUFACE   0.00    0   0.00   0    0.00 000   0    0.00 000   0    0.00 000   0
  
ASP 424    3.08   SUFACE   0.00   35   0.00   0   -0.72 GLN 428    0.00 000   0    0.00 000   0
  
ASP 456    3.77   SUFACE   0.00  272   0.42   6   -0.06 ARG  29    0.00 000   0    0.00 000   0
ASP 456                                           -0.39 GLU  46    0.00 000   0    0.00 000   0
  
GLU 486    2.10   SUFACE   0.00    0   0.00   0   -2.40 ARG 410    0.00 000   0    0.00 000   0
  
ASP 505    3.87   SUFACE   0.00  101   0.07   1    0.00 000   0    0.00 000   0    0.00 000   0
  
ASP 507    3.28   SUFACE   0.00  209   0.28   4   -0.80 THR  62    0.00 000   0    0.00 000   0
  
GLU 523    2.92   SUFACE   0.00   75   0.00   0   -0.80 SER 443    0.00 000   0    0.00 000   0
GLU 523                                           -0.37 THR 314    0.00 000   0    0.00 000   0
GLU 523                                           -0.40 HIS 444    0.00 000   0    0.00 000   0
  
ASP 538    3.80   SUFACE   0.00   50   0.00   0    0.00 000   0    0.00 000   0    0.00 000   0
  
GLU 542    3.57   SUFACE   0.00   17   0.00   0   -0.80 TYR 544    0.00 000   0    0.00 000   0
GLU 542                                           -0.13 ARG 491    0.00 000   0    0.00 000   0
  
GLU 546    4.47   SUFACE   0.00    0   0.00   0   -0.03 ARG 520    0.00 000   0    0.00 000   0
  
ASP 547    2.63   SUFACE   0.00    0   0.00   0   -0.37 ASN 518    0.00 000   0    0.00 000   0
ASP 547                                           -0.80 ARG 554    0.00 000   0    0.00 000   0
  
ASP 562    3.15   SUFACE   0.00   28   0.00   0   -0.65 ARG 464    0.00 000   0    0.00 000   0
  
ASP 569    3.80   SUFACE   0.00    0   0.00   0    0.00 000   0    0.00 000   0    0.00 000   0
  
GLU  23    4.71   SUFACE   0.00  343   0.21   3    0.00 000   0    0.00 000   0    0.00 000   0
  
GLU  31    4.05   SUFACE   0.00  139   0.00   0   -0.45 ARG 459    0.00 000   0    0.00 000   0
  
ASP  36    3.32   SUFACE   0.00   40   0.00   0   -0.48 THR  39    0.00 000   0    0.00 000   0
  
GLU  40    4.50   SUFACE   0.00   88   0.00   0    0.00 000   0    0.00 000   0    0.00 000   0
  
GLU  41    4.50   SUFACE   0.00   37   0.00   0    0.00 000   0    0.00 000   0    0.00 000   0
  
ASP  43    3.80   SUFACE   0.00   39   0.00   0    0.00 000   0    0.00 000   0    0.00 000   0
  
GLU  46    4.88   SUFACE   0.00   65   0.00   0    0.38 ASP 456    0.00 000   0    0.00 000   0
  
GLU  63    3.70   SUFACE   0.00  188   0.00   0   -0.80 THR 462    0.00 000   0    0.00 000   0
  
GLU  66    3.16   SUFACE   0.00  103   0.00   0   -0.54 ARG 100    0.00 000   0    0.00 000   0
GLU  66                                           -0.80 ARG 459    0.00 000   0    0.00 000   0
  
ASP  76    3.80   SUFACE   0.00    0   0.00   0    0.00 000   0    0.00 000   0    0.00 000   0
  
ASP  94    3.69   SUFACE   0.00    0   0.00   0   -0.11 THR 240    0.00 000   0    0.00 000   0
  
GLU 126    3.15   SUFACE   0.00   25   0.00   0   -0.80 HIS 209    0.00 000   0    0.00 000   0
GLU 126                                           -0.55 ARG 185    0.00 000   0    0.00 000   0
  
ASP 138    3.25   SUFACE   0.00   84   0.00   0   -0.55 ARG 377    0.00 000   0    0.00 000   0
  
ASP 140    1.74   SUFACE   0.00  157   0.35   5   -0.41 TYR 378   -1.17 ARG 183    0.00 000   0
ASP 140                                           -0.39 ARG 183    0.00 000   0    0.00 000   0
ASP 140                                           -0.44 ARG 377    0.00 000   0    0.00 000   0
  
GLU 142    4.02   SUFACE   0.00  103   0.21   3   -0.69 LYS 181    0.00 000   0    0.00 000   0
  
ASP 143    3.80   SUFACE   0.00   37   0.00   0    0.00 000   0    0.00 000   0    0.00 000   0
  
ASP 159    2.07   SUFACE   0.00   58   0.00   0   -0.80 SER 374    0.00 000   0    0.00 000   0
ASP 159                                           -0.37 TYR 378    0.00 000   0    0.00 000   0
ASP 159                                           -0.20 ARG 183    0.00 000   0    0.00 000   0
ASP 159                                           -0.23 ARG 385    0.00 000   0    0.00 000   0
ASP 159                                           -0.13 ARG 377    0.00 000   0    0.00 000   0
  
GLU 166    4.50   SUFACE   0.00   54   0.00   0    0.00 000   0    0.00 000   0    0.00 000   0
  
ASP 174    3.58   SUFACE   0.00  122   0.00   0   -0.17 SER 170    0.00 000   0    0.00 000   0
ASP 174                                           -0.05 SER 180    0.00 000   0    0.00 000   0
  
ASP 175    3.80   SUFACE   0.00   51   0.00   0    0.00 000   0    0.00 000   0    0.00 000   0
  
GLU 182    3.71   SUFACE   0.00  183   0.00   0   -0.39 SER 170    0.00 000   0    0.00 000   0
GLU 182                                           -0.40 GLN 171    0.00 000   0    0.00 000   0
  
ASP 189    3.49   SUFACE   0.00   12   0.00   0   -0.31 SER 194    0.00 000   0    0.00 000   0
  
ASP 191    3.80   SUFACE   0.00    4   0.00   0    0.00 000   0    0.00 000   0    0.00 000   0
  
ASP 195    3.43   SUFACE   0.00    0   0.00   0   -0.37 LYS 134    0.00 000   0    0.00 000   0
  
ASP 198    3.77   SUFACE   0.00    0   0.00   0   -0.03 ARG 203    0.00 000   0    0.00 000   0
  
ASP 214    3.80   SUFACE   0.00    0   0.00   0    0.00 000   0    0.00 000   0    0.00 000   0
  
GLU 222    3.70   SUFACE   0.00   10   0.00   0   -0.80 LYS 356    0.00 000   0    0.00 000   0
  
GLU 231    4.43   SUFACE   0.00    0   0.00   0   -0.07 HIS 287    0.00 000   0    0.00 000   0
  
GLU 237    3.81   SUFACE   0.00   11   0.00   0   -0.64 SER 281    0.00 000   0    0.00 000   0
GLU 237                                           -0.05 ARG 100    0.00 000   0    0.00 000   0
  
GLU 284    4.50   SUFACE   0.00    0   0.00   0    0.00 000   0    0.00 000   0    0.00 000   0
  
ASP 309    1.55   SUFACE   0.00   69   0.00   0   -0.80 SER 445    0.00 000   0    0.00 000   0
ASP 309                                           -0.80 TYR 313    0.00 000   0    0.00 000   0
ASP 309                                           -0.65 LYS 105    0.00 000   0    0.00 000   0
  
ASP 342    3.80   SUFACE   0.00    0   0.00   0    0.00 000   0    0.00 000   0    0.00 000   0
  
ASP 355    3.12   SUFACE   0.00  201   0.00   0   -0.68 THR 357    0.00 000   0    0.00 000   0
  
ASP 362    3.22   SUFACE   0.00   22   0.00   0   -0.58 SER 360    0.00 000   0    0.00 000   0
  
ASP 367    3.07   SUFACE   0.00  151   0.07   1   -0.80 SER 392    0.00 000   0    0.00 000   0
  
ASP 397    3.00   SUFACE   0.00   28   0.00   0   -0.80 LYS 123    0.00 000   0    0.00 000   0
  
GLU 400    3.70   SUFACE   0.00    1   0.00   0   -0.80 LYS 396    0.00 000   0    0.00 000   0
  
ASP 402    3.80   SUFACE   0.00   74   0.00   0    0.00 000   0    0.00 000   0    0.00 000   0
  
ASP 408    3.80   SUFACE   0.00   45   0.00   0    0.00 000   0    0.00 000   0    0.00 000   0
  
ASP 424    3.12   SUFACE   0.00    0   0.00   0   -0.68 GLN 428    0.00 000   0    0.00 000   0
  
ASP 456    3.36   SUFACE   0.00   37   0.00   0   -0.06 ARG  29    0.00 000   0    0.00 000   0
ASP 456                                           -0.38 GLU  46    0.00 000   0    0.00 000   0
  
GLU 486    2.10   SUFACE   0.00  101   0.00   0   -2.40 ARG 410    0.00 000   0    0.00 000   0
  
ASP 505    3.80   SUFACE   0.00   46   0.00   0    0.00 000   0    0.00 000   0    0.00 000   0
  
ASP 507    3.05   SUFACE   0.00   74   0.00   0   -0.75 THR  62    0.00 000   0    0.00 000   0
  
GLU 523    3.26   SUFACE   0.00  243   0.00   0   -0.80 SER 443    0.00 000   0    0.00 000   0
GLU 523                                           -0.44 THR 314    0.00 000   0    0.00 000   0
  
ASP 538    3.80   SUFACE   0.00    0   0.00   0    0.00 000   0    0.00 000   0    0.00 000   0
  
GLU 542    3.59   SUFACE   0.00  122   0.00   0   -0.80 TYR 544    0.00 000   0    0.00 000   0
GLU 542                                           -0.11 ARG 491    0.00 000   0    0.00 000   0
  
GLU 546    3.68   SUFACE   0.00  311   0.35   5    0.00 000   0   -1.17 GLY 433    0.00 000   0
  
ASP 547    2.61   SUFACE   0.00  127   0.00   0   -0.39 ASN 518    0.00 000   0    0.00 000   0
ASP 547                                           -0.80 ARG 554    0.00 000   0    0.00 000   0
  
ASP 562    3.30   SUFACE   0.00  185   0.00   0   -0.50 ARG 464    0.00 000   0    0.00 000   0
  
ASP 569    3.80   SUFACE   0.00    2   0.00   0    0.00 000   0    0.00 000   0    0.00 000   0
  
HIS 209    4.86   BURIED  -0.81  481  -3.15  45    1.60 GLU 126    0.00 000   0   -1.05 ARG 185
HIS 209                                            0.00 000   0    0.00 000   0    1.77 GLU 126
  
HIS 287    6.36   SUFACE   0.00  306  -0.21   3    0.07 GLU 231    0.00 000   0    0.00 000   0
  
HIS 444    5.47   BURIED  -1.10  510  -1.47  21    0.66 GLN 446    0.04 ALA 524   -0.48 LYS 305
HIS 444                                            0.00 000   0    0.00 000   0    1.32 GLU 523
  
HIS 583    6.43   SUFACE   0.00  354  -0.07   1    0.00 000   0    0.00 000   0    0.00 000   0
  
HIS 584    6.29   SUFACE   0.00  260  -0.21   3    0.00 000   0    0.00 000   0    0.00 000   0
  
HIS 585    6.43   SUFACE   0.00  339  -0.07   1    0.00 000   0    0.00 000   0    0.00 000   0
  
HIS 586    7.25   SUFACE   0.00  223  -0.21   3    0.00 000   0    0.96 SER 151    0.00 000   0
  
HIS 587    6.50   SUFACE   0.00  265  -0.00   0    0.00 000   0    0.00 000   0    0.00 000   0
  
HIS 588    6.98   SUFACE   0.00  226  -0.14   2    0.00 000   0    0.62 HIS 587    0.00 000   0
  
HIS 209    7.09   SUFACE   0.00  324  -0.21   3    0.80 GLU 126    0.00 000   0    0.00 000   0
  
HIS 287    6.55   SUFACE   0.00  208  -0.07   1    0.12 GLU 231    0.00 000   0    0.00 000   0
  
HIS 444    6.90   SUFACE   0.00  129  -0.00   0    0.40 GLU 523    0.00 000   0    0.00 000   0
  
HIS 583    6.50   SUFACE   0.00    0  -0.00   0    0.00 000   0    0.00 000   0    0.00 000   0
  
HIS 584    6.50   SUFACE   0.00    0  -0.00   0    0.00 000   0    0.00 000   0    0.00 000   0
  
HIS 585    6.50   SUFACE   0.00    0  -0.00   0    0.00 000   0    0.00 000   0    0.00 000   0
  
HIS 586    6.50   SUFACE   0.00    0  -0.00   0    0.00 000   0    0.00 000   0    0.00 000   0
  
HIS 587    6.50   SUFACE   0.00    0  -0.00   0    0.00 000   0    0.00 000   0    0.00 000   0
  
HIS 588    6.50   SUFACE   0.00    0  -0.00   0    0.00 000   0    0.00 000   0    0.00 000   0
  
HIS 209    7.30   SUFACE   0.00   17  -0.00   0    0.80 GLU 126    0.00 000   0    0.00 000   0
  
HIS 287    6.57   SUFACE   0.00    0  -0.00   0    0.07 GLU 231    0.00 000   0    0.00 000   0
  
HIS 444    6.96   SUFACE   0.00  187  -0.00   0    0.46 GLN 446    0.00 000   0    0.00 000   0
  
HIS 583    6.43   SUFACE   0.00  311  -0.07   1    0.00 000   0    0.00 000   0    0.00 000   0
  
HIS 584    6.50   SUFACE   0.00  229  -0.00   0    0.00 000   0    0.00 000   0    0.00 000   0
  
HIS 585    5.11   BURIED  -0.06  406  -1.33  19    0.00 000   0    0.00 000   0    0.00 000   0
  
HIS 586    7.40   SUFACE   0.00  176  -0.07   1    0.00 000   0    0.97 SER 151    0.00 000   0
  
HIS 587    6.50   SUFACE   0.00  304  -0.00   0    0.00 000   0    0.00 000   0    0.00 000   0
  
HIS 588    6.50   SUFACE   0.00  194  -0.00   0    0.00 000   0    0.00 000   0    0.00 000   0
  
CYS  33   99.99   BONDED   0.00    0   0.00   0    0.00 000   0    0.00 000   0    0.00 000   0
  
CYS  44   99.99   BONDED   0.00    0   0.00   0    0.00 000   0    0.00 000   0    0.00 000   0
  
CYS  71   99.99   BONDED   0.00    0   0.00   0    0.00 000   0    0.00 000   0    0.00 000   0
  
CYS  79   99.99   BONDED   0.00    0   0.00   0    0.00 000   0    0.00 000   0    0.00 000   0
  
CYS  81   99.99   BONDED   0.00    0   0.00   0    0.00 000   0    0.00 000   0    0.00 000   0
  
CYS  83   99.99   BONDED   0.00    0   0.00   0    0.00 000   0    0.00 000   0    0.00 000   0
  
CYS  90   99.99   BONDED   0.00    0   0.00   0    0.00 000   0    0.00 000   0    0.00 000   0
  
CYS  92   99.99   BONDED   0.00    0   0.00   0    0.00 000   0    0.00 000   0    0.00 000   0
  
CYS 136   99.99   BONDED   0.00    0   0.00   0    0.00 000   0    0.00 000   0    0.00 000   0
  
CYS 147   99.99   BONDED   0.00    0   0.00   0    0.00 000   0    0.00 000   0    0.00 000   0
  
CYS 164   99.99   BONDED   0.00    0   0.00   0    0.00 000   0    0.00 000   0    0.00 000   0
  
CYS 165   99.99   BONDED   0.00    0   0.00   0    0.00 000   0    0.00 000   0    0.00 000   0
  
CYS 167   99.99   BONDED   0.00    0   0.00   0    0.00 000   0    0.00 000   0    0.00 000   0
  
CYS 190   99.99   BONDED   0.00    0   0.00   0    0.00 000   0    0.00 000   0    0.00 000   0
  
CYS 210   99.99   BONDED   0.00    0   0.00   0    0.00 000   0    0.00 000   0    0.00 000   0
  
CYS 366   99.99   BONDED   0.00    0   0.00   0    0.00 000   0    0.00 000   0    0.00 000   0
  
CYS 383   99.99   BONDED   0.00    0   0.00   0    0.00 000   0    0.00 000   0    0.00 000   0
  
CYS 390   99.99   BONDED   0.00    0   0.00   0    0.00 000   0    0.00 000   0    0.00 000   0
  
CYS 475   99.99   BONDED   0.00    0   0.00   0    0.00 000   0    0.00 000   0    0.00 000   0
  
CYS 482   99.99   BONDED   0.00    0   0.00   0    0.00 000   0    0.00 000   0    0.00 000   0
  
CYS 515   99.99   BONDED   0.00    0   0.00   0    0.00 000   0    0.00 000   0    0.00 000   0
  
CYS 556   99.99   BONDED   0.00    0   0.00   0    0.00 000   0    0.00 000   0    0.00 000   0
  
CYS  33   99.99   BONDED   0.00    0   0.00   0    0.00 000   0    0.00 000   0    0.00 000   0
  
CYS  44   99.99   BONDED   0.00    0   0.00   0    0.00 000   0    0.00 000   0    0.00 000   0
  
CYS  71   99.99   BONDED   0.00    0   0.00   0    0.00 000   0    0.00 000   0    0.00 000   0
  
CYS  79   99.99   BONDED   0.00    0   0.00   0    0.00 000   0    0.00 000   0    0.00 000   0
  
CYS  81   99.99   BONDED   0.00    0   0.00   0    0.00 000   0    0.00 000   0    0.00 000   0
  
CYS  83   99.99   BONDED   0.00    0   0.00   0    0.00 000   0    0.00 000   0    0.00 000   0
  
CYS  90   99.99   BONDED   0.00    0   0.00   0    0.00 000   0    0.00 000   0    0.00 000   0
  
CYS  92   99.99   BONDED   0.00    0   0.00   0    0.00 000   0    0.00 000   0    0.00 000   0
  
CYS 136   99.99   BONDED   0.00    0   0.00   0    0.00 000   0    0.00 000   0    0.00 000   0
  
CYS 147   99.99   BONDED   0.00    0   0.00   0    0.00 000   0    0.00 000   0    0.00 000   0
  
CYS 164   99.99   BONDED   0.00    0   0.00   0    0.00 000   0    0.00 000   0    0.00 000   0
  
CYS 165   99.99   BONDED   0.00    0   0.00   0    0.00 000   0    0.00 000   0    0.00 000   0
  
CYS 167   99.99   BONDED   0.00    0   0.00   0    0.00 000   0    0.00 000   0    0.00 000   0
  
CYS 190   99.99   BONDED   0.00    0   0.00   0    0.00 000   0    0.00 000   0    0.00 000   0
  
CYS 210   99.99   BONDED   0.00    0   0.00   0    0.00 000   0    0.00 000   0    0.00 000   0
  
CYS 366   99.99   BONDED   0.00    0   0.00   0    0.00 000   0    0.00 000   0    0.00 000   0
  
CYS 383   99.99   BONDED   0.00    0   0.00   0    0.00 000   0    0.00 000   0    0.00 000   0
  
CYS 390   99.99   BONDED   0.00    0   0.00   0    0.00 000   0    0.00 000   0    0.00 000   0
  
CYS 475   99.99   BONDED   0.00    0   0.00   0    0.00 000   0    0.00 000   0    0.00 000   0
  
CYS 482   99.99   BONDED   0.00    0   0.00   0    0.00 000   0    0.00 000   0    0.00 000   0
  
CYS 515   99.99   BONDED   0.00    0   0.00   0    0.00 000   0    0.00 000   0    0.00 000   0
  
CYS 556   99.99   BONDED   0.00    0   0.00   0    0.00 000   0    0.00 000   0    0.00 000   0
  
CYS  33   99.99   BONDED   0.00    0   0.00   0    0.00 000   0    0.00 000   0    0.00 000   0
  
CYS  44   99.99   BONDED   0.00    0   0.00   0    0.00 000   0    0.00 000   0    0.00 000   0
  
CYS  71   99.99   BONDED   0.00    0   0.00   0    0.00 000   0    0.00 000   0    0.00 000   0
  
CYS  79   99.99   BONDED   0.00    0   0.00   0    0.00 000   0    0.00 000   0    0.00 000   0
  
CYS  81   99.99   BONDED   0.00    0   0.00   0    0.00 000   0    0.00 000   0    0.00 000   0
  
CYS  83   99.99   BONDED   0.00    0   0.00   0    0.00 000   0    0.00 000   0    0.00 000   0
  
CYS  90   99.99   BONDED   0.00    0   0.00   0    0.00 000   0    0.00 000   0    0.00 000   0
  
CYS  92   99.99   BONDED   0.00    0   0.00   0    0.00 000   0    0.00 000   0    0.00 000   0
  
CYS 136   99.99   BONDED   0.00    0   0.00   0    0.00 000   0    0.00 000   0    0.00 000   0
  
CYS 147   99.99   BONDED   0.00    0   0.00   0    0.00 000   0    0.00 000   0    0.00 000   0
  
CYS 164   99.99   BONDED   0.00    0   0.00   0    0.00 000   0    0.00 000   0    0.00 000   0
  
CYS 165   99.99   BONDED   0.00    0   0.00   0    0.00 000   0    0.00 000   0    0.00 000   0
  
CYS 167   99.99   BONDED   0.00    0   0.00   0    0.00 000   0    0.00 000   0    0.00 000   0
  
CYS 190   99.99   BONDED   0.00    0   0.00   0    0.00 000   0    0.00 000   0    0.00 000   0
  
CYS 210   99.99   BONDED   0.00    0   0.00   0    0.00 000   0    0.00 000   0    0.00 000   0
  
CYS 366   99.99   BONDED   0.00    0   0.00   0    0.00 000   0    0.00 000   0    0.00 000   0
  
CYS 383   99.99   BONDED   0.00    0   0.00   0    0.00 000   0    0.00 000   0    0.00 000   0
  
CYS 390   99.99   BONDED   0.00    0   0.00   0    0.00 000   0    0.00 000   0    0.00 000   0
  
CYS 475   99.99   BONDED   0.00    0   0.00   0    0.00 000   0    0.00 000   0    0.00 000   0
  
CYS 482   99.99   BONDED   0.00    0   0.00   0    0.00 000   0    0.00 000   0    0.00 000   0
  
CYS 515   99.99   BONDED   0.00    0   0.00   0    0.00 000   0    0.00 000   0    0.00 000   0
  
CYS 556   99.99   BONDED   0.00    0   0.00   0    0.00 000   0    0.00 000   0    0.00 000   0
  
TYR 112   10.07   BURIED   0.67  467   0.07   1    0.00 000   0   -0.67 ILE 319    0.00 000   0
  
TYR 116    9.22   SUFACE   0.00  337   0.28   4   -0.26 HIS 583    0.00 000   0    0.00 000   0
TYR 116                                           -0.80 SER 119    0.00 000   0    0.00 000   0
  
TYR 218   11.02   BURIED   0.95  495   0.07   1    0.00 000   0    0.00 000   0    0.00 000   0
  
TYR 221    9.58   SUFACE   0.00  358   0.14   2   -0.56 SER 219    0.00 000   0    0.00 000   0
  
TYR 313   13.27   BURIED   0.07  407   0.00   0    0.80 ASP 309    0.00 000   0    2.40 ASP 309
  
TYR 378   14.58   SUFACE   0.00  318   0.14   2    0.43 ASP 140    0.00 000   0    2.38 ASP 140
TYR 378                                            0.39 ASP 159    0.00 000   0    2.40 ASP 159
TYR 378                                           -0.80 ARG 377    0.00 000   0    0.00 000   0
TYR 378                                           -0.36 ARG 183    0.00 000   0    0.00 000   0
  
TYR 414   11.36   BURIED   0.80  480   0.07   1    0.00 000   0    0.00 000   0    0.49 ASP 402
  
TYR 493   11.30   BURIED   2.26  626   0.07   1   -0.80 ARG 491    0.00 000   0    1.97 GLU 542
TYR 493                                            0.00 000   0    0.00 000   0   -2.21 ARG 491
  
TYR 495   10.26   BURIED   0.26  426   0.00   0    0.00 000   0    0.00 000   0    0.00 000   0
  
TYR 508    9.75   BURIED   0.61  461   0.42   6   -0.19 ASN 500   -0.07 SER 465    0.00 000   0
TYR 508                                            0.00 000   0   -0.41 THR 501    0.00 000   0
TYR 508                                            0.00 000   0   -0.51 GLY 502    0.00 000   0
TYR 508                                            0.00 000   0   -0.10 SER 506    0.00 000   0
  
TYR 544   13.72   BURIED   2.24  624   0.35   5    0.80 GLU 542    0.00 000   0    2.40 GLU 542
TYR 544                                           -0.34 ARG 491    0.00 000   0   -2.40 ARG 491
TYR 544                                            0.00 000   0    0.00 000   0   -0.00 ARG 520
TYR 544                                            0.00 000   0    0.00 000   0    0.66 TYR 493
  
TYR 561   10.00   SUFACE   0.00  316   0.00   0    0.00 000   0    0.00 000   0    0.00 000   0
  
TYR 576    9.98   SUFACE   0.00  322   0.00   0    0.00 000   0   -0.02 GLY 484    0.00 000   0
  
TYR 112   10.00   SUFACE   0.00  227   0.00   0    0.00 000   0    0.00 000   0    0.00 000   0
  
TYR 116    8.10   SUFACE   0.00  341   0.28   4   -0.34 HIS 583   -1.04 HIS 583    0.00 000   0
TYR 116                                           -0.80 SER 119    0.00 000   0    0.00 000   0
  
TYR 218   10.07   SUFACE   0.00  140   0.07   1    0.00 000   0    0.00 000   0    0.00 000   0
  
TYR 221    9.65   SUFACE   0.00  343   0.21   3   -0.56 SER 219    0.00 000   0    0.00 000   0
  
TYR 313   13.20   SUFACE   0.00   77   0.00   0    0.80 ASP 309    0.00 000   0    2.40 ASP 309
  
TYR 378   12.41   BURIED   0.32  432   0.07   1    0.43 ASP 140    0.00 000   0    2.40 ASP 140
TYR 378                                            0.29 ASP 159    0.00 000   0    2.29 ASP 159
TYR 378                                           -0.34 ARG 183    0.00 000   0   -2.24 ARG 377
TYR 378                                           -0.80 ARG 377    0.00 000   0    0.00 000   0
  
TYR 414   10.54   SUFACE   0.00   36   0.00   0    0.00 000   0    0.00 000   0    0.54 ASP 402
  
TYR 493   11.16   SUFACE   0.00    1   0.00   0   -0.80 ARG 491    0.00 000   0    1.96 GLU 542
  
TYR 495   10.00   SUFACE   0.00    2   0.00   0    0.00 000   0    0.00 000   0    0.00 000   0
  
TYR 508    9.82   SUFACE   0.00   50   0.00   0   -0.18 ASN 500    0.00 000   0    0.00 000   0
  
TYR 544   12.88   SUFACE   0.00    1   0.00   0    0.80 GLU 542    0.00 000   0    2.40 GLU 542
TYR 544                                           -0.32 ARG 491    0.00 000   0    0.00 000   0
  
TYR 561   10.00   SUFACE   0.00    4   0.00   0    0.00 000   0    0.00 000   0    0.00 000   0
  
TYR 576   10.00   SUFACE   0.00    0   0.00   0    0.00 000   0    0.00 000   0    0.00 000   0
  
TYR 112   10.00   SUFACE   0.00   71   0.00   0    0.00 000   0    0.00 000   0    0.00 000   0
  
TYR 116    8.82   SUFACE   0.00    0   0.00   0   -0.38 HIS 583    0.00 000   0    0.00 000   0
TYR 116                                           -0.80 SER 119    0.00 000   0    0.00 000   0
  
TYR 218   10.00   SUFACE   0.00    0   0.00   0    0.00 000   0    0.00 000   0    0.00 000   0
  
TYR 221    9.41   SUFACE   0.00    0   0.00   0   -0.59 SER 219    0.00 000   0    0.00 000   0
  
TYR 313   13.66   BURIED   0.04  404   0.42   6    0.80 ASP 309    0.00 000   0    2.40 ASP 309
  
TYR 378   14.48   SUFACE   0.00  120   0.00   0    0.41 ASP 140    0.00 000   0    2.38 ASP 140
TYR 378                                            0.37 ASP 159    0.00 000   0    2.40 ASP 159
TYR 378                                           -0.27 ARG 183    0.00 000   0    0.00 000   0
TYR 378                                           -0.80 ARG 377    0.00 000   0    0.00 000   0
  
TYR 414   10.51   SUFACE   0.00  181   0.00   0    0.00 000   0    0.00 000   0    0.51 ASP 402
  
TYR 493   11.14   SUFACE   0.00   71   0.00   0   -0.80 ARG 491    0.00 000   0    1.94 GLU 542
  
TYR 495   10.00   SUFACE   0.00    1   0.00   0    0.00 000   0    0.00 000   0    0.00 000   0
  
TYR 508    9.84   SUFACE   0.00   60   0.00   0   -0.16 ASN 500    0.00 000   0    0.00 000   0
  
TYR 544   12.90   SUFACE   0.00  203   0.00   0    0.80 GLU 542    0.00 000   0    2.40 GLU 542
TYR 544                                           -0.30 ARG 491    0.00 000   0    0.00 000   0
  
TYR 561   10.00   SUFACE   0.00  205   0.00   0    0.00 000   0    0.00 000   0    0.00 000   0
  
TYR 576   10.00   SUFACE   0.00    0   0.00   0    0.00 000   0    0.00 000   0    0.00 000   0
  
N+   32    7.79   SUFACE   0.00  320  -0.21   3    0.00 000   0    0.00 000   0    0.00 000   0
  
LYS  47   10.08   SUFACE   0.00  384  -0.42   6    0.00 000   0    0.00 000   0    0.00 000   0
  
LYS 105   10.76   BURIED  -1.16  516  -0.98  14    0.00 000   0    0.00 000   0    2.40 ASP 309
  
LYS 123   11.93   BURIED  -0.41  441  -0.56   8    0.00 000   0    0.00 000   0    2.40 ASP 397
  
LYS 134    9.94   SUFACE   0.00  343  -0.56   8    0.00 000   0    0.00 000   0    0.00 000   0
  
LYS 137   10.50   SUFACE   0.00  221  -0.00   0    0.00 000   0    0.00 000   0    0.00 000   0
  
LYS 181   10.15   SUFACE   0.00  276  -0.35   5    0.00 000   0    0.00 000   0    0.00 000   0
  
LYS 204   10.01   SUFACE   0.00  313  -0.49   7    0.00 000   0    0.00 000   0    0.00 000   0
  
LYS 305   10.43   SUFACE   0.00  232  -0.07   1    0.00 000   0    0.00 000   0    0.00 000   0
  
LYS 356   10.29   SUFACE   0.00  284  -0.21   3    0.00 000   0    0.00 000   0    0.00 000   0
  
LYS 368   10.29   SUFACE   0.00  311  -0.21   3    0.00 000   0    0.00 000   0    0.00 000   0
  
LYS 396   10.29   SUFACE   0.00  301  -0.21   3    0.00 000   0    0.00 000   0    0.00 000   0
  
LYS 468   10.22   SUFACE   0.00  234  -0.28   4    0.00 000   0    0.00 000   0    0.00 000   0
  
LYS  32   11.29   BURIED  -0.71  471  -0.35   5    0.00 000   0    0.00 000   0    1.82 GLU  23
LYS  32                                            0.00 000   0    0.00 000   0    0.03 GLU  63
  
LYS  47   10.43   SUFACE   0.00  341  -0.07   1    0.00 000   0    0.00 000   0    0.00 000   0
  
LYS 105   10.15   SUFACE   0.00  301  -0.35   5    0.00 000   0    0.00 000   0    0.00 000   0
  
LYS 123   10.50   SUFACE   0.00  170  -0.00   0    0.00 000   0    0.00 000   0    0.00 000   0
  
LYS 134    9.94   SUFACE   0.00  340  -0.56   8    0.00 000   0    0.00 000   0    0.00 000   0
  
LYS 137   10.50   SUFACE   0.00  281  -0.00   0    0.00 000   0    0.00 000   0    0.00 000   0
  
LYS 181   10.50   SUFACE   0.00  122  -0.00   0    0.00 000   0    0.00 000   0    0.00 000   0
  
LYS 204   10.01   SUFACE   0.00  319  -0.49   7    0.00 000   0    0.00 000   0    0.00 000   0
  
LYS 305    9.99   BURIED  -1.18  518  -0.00   0    0.00 000   0    0.00 000   0    0.67 GLU  23
  
LYS 356   12.50   BURIED  -0.26  426  -0.14   2    0.00 000   0    0.00 000   0    2.40 GLU 222
  
LYS 368   10.50   SUFACE   0.00   94  -0.00   0    0.00 000   0    0.00 000   0    0.00 000   0
  
LYS 396   10.50   SUFACE   0.00  125  -0.00   0    0.00 000   0    0.00 000   0    0.00 000   0
  
LYS 468   10.50   SUFACE   0.00    0  -0.00   0    0.00 000   0    0.00 000   0    0.00 000   0
  
LYS  32   10.43   SUFACE   0.00  171  -0.07   1    0.00 000   0    0.00 000   0    0.00 000   0
  
LYS  47   10.50   SUFACE   0.00   25  -0.00   0    0.00 000   0    0.00 000   0    0.00 000   0
  
LYS 105   10.50   SUFACE   0.00   41  -0.00   0    0.00 000   0    0.00 000   0    0.00 000   0
  
LYS 123   10.50   SUFACE   0.00   22  -0.00   0    0.00 000   0    0.00 000   0    0.00 000   0
  
LYS 134   10.50   SUFACE   0.00    0  -0.00   0    0.00 000   0    0.00 000   0    0.00 000   0
  
LYS 137   10.50   SUFACE   0.00   60  -0.00   0    0.00 000   0    0.00 000   0    0.00 000   0
  
LYS 181   10.15   SUFACE   0.00  159  -0.35   5    0.00 000   0    0.00 000   0    0.00 000   0
  
LYS 204   10.50   SUFACE   0.00   18  -0.00   0    0.00 000   0    0.00 000   0    0.00 000   0
  
LYS 305   10.50   SUFACE   0.00  138  -0.00   0    0.00 000   0    0.00 000   0    0.00 000   0
  
LYS 356   10.50   SUFACE   0.00   42  -0.00   0    0.00 000   0    0.00 000   0    0.00 000   0
  
LYS 368   10.50   SUFACE   0.00  189  -0.00   0    0.00 000   0    0.00 000   0    0.00 000   0
  
LYS 396   10.50   SUFACE   0.00    0  -0.00   0    0.00 000   0    0.00 000   0    0.00 000   0
  
LYS 468   10.50   SUFACE   0.00    1  -0.00   0    0.00 000   0    0.00 000   0    0.00 000   0
  
ARG  29   12.50   SUFACE   0.00  280  -0.00   0    0.00 000   0    0.00 000   0    0.00 000   0
  
ARG  93   12.29   SUFACE   0.00  193  -0.21   3    0.00 000   0    0.00 000   0    0.00 000   0
  
ARG 100   12.82   BURIED  -0.86  486  -0.14   2    0.00 000   0    0.00 000   0    1.32 GLU  66
  
ARG 130   12.08   SUFACE   0.00  344  -0.42   6    0.00 000   0    0.00 000   0    0.00 000   0
  
ARG 156   11.87   SUFACE   0.00  217  -0.63   9    0.00 000   0    0.00 000   0    0.00 000   0
  
ARG 183   11.80   SUFACE   0.00  382  -0.70  10    0.00 000   0    0.00 000   0    0.00 000   0
  
ARG 185   12.65   BURIED  -0.71  471  -1.54  22    0.00 000   0    0.00 000   0    2.40 GLU 126
  
ARG 203   12.29   SUFACE   0.00  205  -0.21   3    0.00 000   0    0.00 000   0    0.00 000   0
  
ARG 283   12.50   SUFACE   0.00  245  -0.00   0    0.00 000   0    0.00 000   0    0.00 000   0
  
ARG 300   12.29   SUFACE   0.00  161  -0.21   3    0.00 000   0    0.00 000   0    0.00 000   0
  
ARG 348   11.25   BURIED  -0.55  455  -0.70  10    0.00 000   0    0.00 000   0    0.00 000   0
  
ARG 377   11.31   SUFACE   0.00  396  -1.19  17    0.00 000   0    0.00 000   0    0.00 000   0
  
ARG 385   12.36   SUFACE   0.00  355  -0.14   2    0.00 000   0    0.00 000   0    0.00 000   0
  
ARG 405    9.93   BURIED  -1.13  513  -0.70  10    0.00 000   0    0.00 000   0    0.24 ASP 402
ARG 405                                            0.00 000   0    0.00 000   0   -0.98 ARG 410
  
ARG 410   14.17   BURIED  -0.31  431  -0.42   6    0.00 000   0    0.00 000   0    2.40 GLU 486
  
ARG 418    9.04   BURIED  -2.20  620  -1.26  18    0.00 000   0    0.00 000   0    0.00 000   0
  
ARG 459   11.94   SUFACE   0.00  389  -0.56   8    0.00 000   0    0.00 000   0    0.00 000   0
  
ARG 464   12.22   SUFACE   0.00  342  -0.28   4    0.00 000   0    0.00 000   0    0.00 000   0
  
ARG 476   11.59   SUFACE   0.00  344  -0.91  13    0.00 000   0    0.00 000   0    0.00 000   0
  
ARG 491   15.81   BURIED  -2.33  633  -0.84  12    0.00 000   0    0.00 000   0    1.88 GLU 542
ARG 491                                            0.00 000   0    0.00 000   0    2.21 TYR 493
ARG 491                                            0.00 000   0    0.00 000   0    2.40 TYR 544
  
ARG 503   12.50   SUFACE   0.00  171  -0.00   0    0.00 000   0    0.00 000   0    0.00 000   0
  
ARG 520   10.56   BURIED  -0.75  475  -1.19  17    0.00 000   0    0.00 000   0    0.00 TYR 544
  
ARG 525    9.57   BURIED  -1.95  595  -0.98  14    0.00 000   0    0.00 000   0    0.00 000   0
  
ARG 530   12.50   SUFACE   0.00  239  -0.00   0    0.00 000   0    0.00 000   0    0.00 000   0
  
ARG 554   11.59   SUFACE   0.00  355  -0.91  13    0.00 000   0    0.00 000   0    0.00 000   0
  
ARG  29   12.50   SUFACE   0.00  221  -0.00   0    0.00 000   0    0.00 000   0    0.00 000   0
  
ARG  93   12.29   SUFACE   0.00  155  -0.21   3    0.00 000   0    0.00 000   0    0.00 000   0
  
ARG 100   12.36   SUFACE   0.00  265  -0.14   2    0.00 000   0    0.00 000   0    0.00 000   0
  
ARG 130   12.08   SUFACE   0.00  288  -0.42   6    0.00 000   0    0.00 000   0    0.00 000   0
  
ARG 156   11.94   SUFACE   0.00  282  -0.56   8    0.00 000   0    0.00 000   0    0.00 000   0
  
ARG 183   12.50   SUFACE   0.00  136  -0.00   0    0.00 000   0    0.00 000   0    0.00 000   0
  
ARG 185   12.15   SUFACE   0.00  255  -0.35   5    0.00 000   0    0.00 000   0    0.00 000   0
  
ARG 203   12.36   SUFACE   0.00  209  -0.14   2    0.00 000   0    0.00 000   0    0.00 000   0
  
ARG 283   12.50   SUFACE   0.00  195  -0.00   0    0.00 000   0    0.00 000   0    0.00 000   0
  
ARG 300   12.50   SUFACE   0.00  150  -0.00   0    0.00 000   0    0.00 000   0    0.00 000   0
  
ARG 348   12.50   SUFACE   0.00  213  -0.00   0    0.00 000   0    0.00 000   0    0.00 000   0
  
ARG 377   17.13   BURIED  -0.34  434  -0.98  14    0.00 000   0    0.00 000   0    1.80 ASP 138
ARG 377                                            0.00 000   0    0.00 000   0    1.90 ASP 140
ARG 377                                            0.00 000   0    0.00 000   0    2.24 TYR 378
  
ARG 385   12.50   SUFACE   0.00  105  -0.00   0    0.00 000   0    0.00 000   0    0.00 000   0
  
ARG 405   12.50   SUFACE   0.00    0  -0.00   0    0.00 000   0    0.00 000   0    0.00 000   0
  
ARG 410   12.50   SUFACE   0.00    0  -0.00   0    0.00 000   0    0.00 000   0    0.00 000   0
  
ARG 418   12.50   SUFACE   0.00   75  -0.00   0    0.00 000   0    0.00 000   0    0.00 000   0
  
ARG 459   12.36   SUFACE   0.00  204  -0.14   2    0.00 000   0    0.00 000   0    0.00 000   0
  
ARG 464   12.50   SUFACE   0.00   19  -0.00   0    0.00 000   0    0.00 000   0    0.00 000   0
  
ARG 476   12.50   SUFACE   0.00    0  -0.00   0    0.00 000   0    0.00 000   0    0.00 000   0
  
ARG 491   12.50   SUFACE   0.00    1  -0.00   0    0.00 000   0    0.00 000   0    0.00 000   0
  
ARG 503   12.50   SUFACE   0.00   12  -0.00   0    0.00 000   0    0.00 000   0    0.00 000   0
  
ARG 520   12.50   SUFACE   0.00    0  -0.00   0    0.00 000   0    0.00 000   0    0.00 000   0
  
ARG 525   12.50   SUFACE   0.00   80  -0.00   0    0.00 000   0    0.00 000   0    0.00 000   0
  
ARG 530   12.50   SUFACE   0.00   75  -0.00   0    0.00 000   0    0.00 000   0    0.00 000   0
  
ARG 554   12.50   SUFACE   0.00    0  -0.00   0    0.00 000   0    0.00 000   0    0.00 000   0
  
ARG  29   12.50   SUFACE   0.00  124  -0.00   0    0.00 000   0    0.00 000   0    0.00 000   0
  
ARG  93   12.50   SUFACE   0.00    0  -0.00   0    0.00 000   0    0.00 000   0    0.00 000   0
  
ARG 100   12.50   SUFACE   0.00   86  -0.00   0    0.00 000   0    0.00 000   0    0.00 000   0
  
ARG 130   12.50   SUFACE   0.00    8  -0.00   0    0.00 000   0    0.00 000   0    0.00 000   0
  
ARG 156   12.50   SUFACE   0.00   49  -0.00   0    0.00 000   0    0.00 000   0    0.00 000   0
  
ARG 183   12.15   SUFACE   0.00  217  -0.35   5    0.00 000   0    0.00 000   0    0.00 000   0
  
ARG 185   12.50   SUFACE   0.00   73  -0.00   0    0.00 000   0    0.00 000   0    0.00 000   0
  
ARG 203   12.50   SUFACE   0.00    5  -0.00   0    0.00 000   0    0.00 000   0    0.00 000   0
  
ARG 283   12.50   SUFACE   0.00    2  -0.00   0    0.00 000   0    0.00 000   0    0.00 000   0
  
ARG 300   12.50   SUFACE   0.00    0  -0.00   0    0.00 000   0    0.00 000   0    0.00 000   0
  
ARG 348   12.50   SUFACE   0.00    0  -0.00   0    0.00 000   0    0.00 000   0    0.00 000   0
  
ARG 377   12.50   SUFACE   0.00   76  -0.00   0    0.00 000   0    0.00 000   0    0.00 000   0
  
ARG 385   11.94   SUFACE   0.00  237  -0.56   8    0.00 000   0    0.00 000   0    0.00 000   0
  
ARG 405   12.43   SUFACE   0.00  161  -0.07   1    0.00 000   0    0.00 000   0    0.00 000   0
  
ARG 410   12.50   SUFACE   0.00  122  -0.00   0    0.00 000   0    0.00 000   0    0.00 000   0
  
ARG 418   12.50   SUFACE   0.00  104  -0.00   0    0.00 000   0    0.00 000   0    0.00 000   0
  
ARG 459   12.22   SUFACE   0.00  124  -0.28   4    0.00 000   0    0.00 000   0    0.00 000   0
  
ARG 464   12.43   SUFACE   0.00  180  -0.07   1    0.00 000   0    0.00 000   0    0.00 000   0
  
ARG 476   12.50   SUFACE   0.00    4  -0.00   0    0.00 000   0    0.00 000   0    0.00 000   0
  
ARG 491   12.36   SUFACE   0.00  165  -0.14   2    0.00 000   0    0.00 000   0    0.00 000   0
  
ARG 503   12.50   SUFACE   0.00   53  -0.00   0    0.00 000   0    0.00 000   0    0.00 000   0
  
ARG 520   11.31   SUFACE   0.00  336  -1.19  17    0.00 000   0    0.00 000   0    0.00 000   0
  
ARG 525   12.50   SUFACE   0.00   37  -0.00   0    0.00 000   0    0.00 000   0    0.00 000   0
  
ARG 530   12.50   SUFACE   0.00    0  -0.00   0    0.00 000   0    0.00 000   0    0.00 000   0
  
ARG 554   12.50   SUFACE   0.00   65  -0.00   0    0.00 000   0    0.00 000   0    0.00 000   0
  
-----------------------------------------------------------------------------------------------
SUMMARY OF THIS PREDICTION
    RESIDUE    pKa   pKmodel   ligand atom-type
   ASP  36A   2.04      3.80
   ASP  43A   3.87      3.80
   ASP  76A   3.94      3.80
   ASP  94A   4.07      3.80
   ASP 138A   3.02      3.80
   ASP 140A   2.43      3.80
   ASP 143A   3.80      3.80
   ASP 159A   2.77      3.80
   ASP 174A   3.90      3.80
   ASP 175A   2.59      3.80
   ASP 189A   2.94      3.80
   ASP 191A   3.58      3.80
   ASP 195A   3.65      3.80
   ASP 198A   4.21      3.80
   ASP 214A   3.15      3.80
   ASP 309A   0.61      3.80
   ASP 342A   3.14      3.80
   ASP 355A   2.45      3.80
   ASP 362A   2.32      3.80
   ASP 367A   2.66      3.80
   ASP 397A   0.45      3.80
   ASP 402A   2.83      3.80
   ASP 408A   3.80      3.80
   ASP 424A   3.97      3.80
   ASP 456A   3.84      3.80
   ASP 505A   3.41      3.80
   ASP 507A   5.28      3.80
   ASP 538A   4.34      3.80
   ASP 547A   2.26      3.80
   ASP 562A   3.06      3.80
   ASP 569A   2.46      3.80
   ASP  36C   1.93      3.80
   ASP  43C   3.87      3.80
   ASP  76C   3.80      3.80
   ASP  94C   4.10      3.80
   ASP 138C   1.44      3.80
   ASP 140C  -0.02      3.80
   ASP 143C   3.80      3.80
   ASP 159C   2.34      3.80
   ASP 174C   3.88      3.80
   ASP 175C   2.53      3.80
   ASP 189C   2.86      3.80
   ASP 191C   3.66      3.80
   ASP 195C   3.72      3.80
   ASP 198C   4.15      3.80
   ASP 214C   3.14      3.80
   ASP 309C   1.97      3.80
   ASP 342C   3.80      3.80
   ASP 355C   3.09      3.80
   ASP 362C   3.17      3.80
   ASP 367C   3.00      3.80
   ASP 397C   3.21      3.80
   ASP 402C   3.80      3.80
   ASP 408C   3.80      3.80
   ASP 424C   3.08      3.80
   ASP 456C   3.77      3.80
   ASP 505C   3.87      3.80
   ASP 507C   3.28      3.80
   ASP 538C   3.80      3.80
   ASP 547C   2.63      3.80
   ASP 562C   3.15      3.80
   ASP 569C   3.80      3.80
   ASP  36B   3.32      3.80
   ASP  43B   3.80      3.80
   ASP  76B   3.80      3.80
   ASP  94B   3.69      3.80
   ASP 138B   3.25      3.80
   ASP 140B   1.74      3.80
   ASP 143B   3.80      3.80
   ASP 159B   2.07      3.80
   ASP 174B   3.58      3.80
   ASP 175B   3.80      3.80
   ASP 189B   3.49      3.80
   ASP 191B   3.80      3.80
   ASP 195B   3.43      3.80
   ASP 198B   3.77      3.80
   ASP 214B   3.80      3.80
   ASP 309B   1.55      3.80
   ASP 342B   3.80      3.80
   ASP 355B   3.12      3.80
   ASP 362B   3.22      3.80
   ASP 367B   3.07      3.80
   ASP 397B   3.00      3.80
   ASP 402B   3.80      3.80
   ASP 408B   3.80      3.80
   ASP 424B   3.12      3.80
   ASP 456B   3.36      3.80
   ASP 505B   3.80      3.80
   ASP 507B   3.05      3.80
   ASP 538B   3.80      3.80
   ASP 547B   2.61      3.80
   ASP 562B   3.30      3.80
   ASP 569B   3.80      3.80
   GLU  23A   2.77      4.50
   GLU  31A   4.13      4.50
   GLU  40A   4.50      4.50
   GLU  41A   4.50      4.50
   GLU  46A   5.19      4.50
   GLU  63A   6.16      4.50
   GLU  66A   2.81      4.50
   GLU 126A  -0.97      4.50
   GLU 142A   3.47      4.50
   GLU 166A   4.50      4.50
   GLU 182A   4.10      4.50
   GLU 222A   3.84      4.50
   GLU 231A   4.71      4.50
   GLU 237A   4.01      4.50
   GLU 284A   4.42      4.50
   GLU 400A   3.98      4.50
   GLU 486A   0.05      4.50
   GLU 523A   2.61      4.50
   GLU 542A   4.55      4.50
   GLU 546A   4.65      4.50
   GLU  23C   4.57      4.50
   GLU  31C   4.20      4.50
   GLU  40C   4.57      4.50
   GLU  41C   4.57      4.50
   GLU  46C   5.10      4.50
   GLU  63C   3.76      4.50
   GLU  66C   3.19      4.50
   GLU 126C   3.79      4.50
   GLU 142C   3.69      4.50
   GLU 166C   4.50      4.50
   GLU 182C   3.94      4.50
   GLU 222C   2.21      4.50
   GLU 231C   4.38      4.50
   GLU 237C   3.89      4.50
   GLU 284C   4.50      4.50
   GLU 400C   3.70      4.50
   GLU 486C   2.10      4.50
   GLU 523C   2.92      4.50
   GLU 542C   3.57      4.50
   GLU 546C   4.47      4.50
   GLU  23B   4.71      4.50
   GLU  31B   4.05      4.50
   GLU  40B   4.50      4.50
   GLU  41B   4.50      4.50
   GLU  46B   4.88      4.50
   GLU  63B   3.70      4.50
   GLU  66B   3.16      4.50
   GLU 126B   3.15      4.50
   GLU 142B   4.02      4.50
   GLU 166B   4.50      4.50
   GLU 182B   3.71      4.50
   GLU 222B   3.70      4.50
   GLU 231B   4.43      4.50
   GLU 237B   3.81      4.50
   GLU 284B   4.50      4.50
   GLU 400B   3.70      4.50
   GLU 486B   2.10      4.50
   GLU 523B   3.26      4.50
   GLU 542B   3.59      4.50
   GLU 546B   3.68      4.50
   HIS 209A   4.86      6.50
   HIS 287A   6.36      6.50
   HIS 444A   5.47      6.50
   HIS 583A   6.43      6.50
   HIS 584A   6.29      6.50
   HIS 585A   6.43      6.50
   HIS 586A   7.25      6.50
   HIS 587A   6.50      6.50
   HIS 588A   6.98      6.50
   HIS 209C   7.09      6.50
   HIS 287C   6.55      6.50
   HIS 444C   6.90      6.50
   HIS 583C   6.50      6.50
   HIS 584C   6.50      6.50
   HIS 585C   6.50      6.50
   HIS 586C   6.50      6.50
   HIS 587C   6.50      6.50
   HIS 588C   6.50      6.50
   HIS 209B   7.30      6.50
   HIS 287B   6.57      6.50
   HIS 444B   6.96      6.50
   HIS 583B   6.43      6.50
   HIS 584B   6.50      6.50
   HIS 585B   5.11      6.50
   HIS 586B   7.40      6.50
   HIS 587B   6.50      6.50
   HIS 588B   6.50      6.50
   CYS  33A  99.99      9.00
   CYS  44A  99.99      9.00
   CYS  71A  99.99      9.00
   CYS  79A  99.99      9.00
   CYS  81A  99.99      9.00
   CYS  83A  99.99      9.00
   CYS  90A  99.99      9.00
   CYS  92A  99.99      9.00
   CYS 136A  99.99      9.00
   CYS 147A  99.99      9.00
   CYS 164A  99.99      9.00
   CYS 165A  99.99      9.00
   CYS 167A  99.99      9.00
   CYS 190A  99.99      9.00
   CYS 210A  99.99      9.00
   CYS 366A  99.99      9.00
   CYS 383A  99.99      9.00
   CYS 390A  99.99      9.00
   CYS 475A  99.99      9.00
   CYS 482A  99.99      9.00
   CYS 515A  99.99      9.00
   CYS 556A  99.99      9.00
   CYS  33C  99.99      9.00
   CYS  44C  99.99      9.00
   CYS  71C  99.99      9.00
   CYS  79C  99.99      9.00
   CYS  81C  99.99      9.00
   CYS  83C  99.99      9.00
   CYS  90C  99.99      9.00
   CYS  92C  99.99      9.00
   CYS 136C  99.99      9.00
   CYS 147C  99.99      9.00
   CYS 164C  99.99      9.00
   CYS 165C  99.99      9.00
   CYS 167C  99.99      9.00
   CYS 190C  99.99      9.00
   CYS 210C  99.99      9.00
   CYS 366C  99.99      9.00
   CYS 383C  99.99      9.00
   CYS 390C  99.99      9.00
   CYS 475C  99.99      9.00
   CYS 482C  99.99      9.00
   CYS 515C  99.99      9.00
   CYS 556C  99.99      9.00
   CYS  33B  99.99      9.00
   CYS  44B  99.99      9.00
   CYS  71B  99.99      9.00
   CYS  79B  99.99      9.00
   CYS  81B  99.99      9.00
   CYS  83B  99.99      9.00
   CYS  90B  99.99      9.00
   CYS  92B  99.99      9.00
   CYS 136B  99.99      9.00
   CYS 147B  99.99      9.00
   CYS 164B  99.99      9.00
   CYS 165B  99.99      9.00
   CYS 167B  99.99      9.00
   CYS 190B  99.99      9.00
   CYS 210B  99.99      9.00
   CYS 366B  99.99      9.00
   CYS 383B  99.99      9.00
   CYS 390B  99.99      9.00
   CYS 475B  99.99      9.00
   CYS 482B  99.99      9.00
   CYS 515B  99.99      9.00
   CYS 556B  99.99      9.00
   TYR 112A  10.07     10.00
   TYR 116A   9.22     10.00
   TYR 218A  11.02     10.00
   TYR 221A   9.58     10.00
   TYR 313A  13.27     10.00
   TYR 378A  14.58     10.00
   TYR 414A  11.36     10.00
   TYR 493A  11.30     10.00
   TYR 495A  10.26     10.00
   TYR 508A   9.75     10.00
   TYR 544A  13.72     10.00
   TYR 561A  10.00     10.00
   TYR 576A   9.98     10.00
   TYR 112C  10.00     10.00
   TYR 116C   8.10     10.00
   TYR 218C  10.07     10.00
   TYR 221C   9.65     10.00
   TYR 313C  13.20     10.00
   TYR 378C  12.41     10.00
   TYR 414C  10.54     10.00
   TYR 493C  11.16     10.00
   TYR 495C  10.00     10.00
   TYR 508C   9.82     10.00
   TYR 544C  12.88     10.00
   TYR 561C  10.00     10.00
   TYR 576C  10.00     10.00
   TYR 112B  10.00     10.00
   TYR 116B   8.82     10.00
   TYR 218B  10.00     10.00
   TYR 221B   9.41     10.00
   TYR 313B  13.66     10.00
   TYR 378B  14.48     10.00
   TYR 414B  10.51     10.00
   TYR 493B  11.14     10.00
   TYR 495B  10.00     10.00
   TYR 508B   9.84     10.00
   TYR 544B  12.90     10.00
   TYR 561B  10.00     10.00
   TYR 576B  10.00     10.00
   N+   32A   7.79      8.00
   LYS  47A  10.08     10.50
   LYS 105A  10.76     10.50
   LYS 123A  11.93     10.50
   LYS 134A   9.94     10.50
   LYS 137A  10.50     10.50
   LYS 181A  10.15     10.50
   LYS 204A  10.01     10.50
   LYS 305A  10.43     10.50
   LYS 356A  10.29     10.50
   LYS 368A  10.29     10.50
   LYS 396A  10.29     10.50
   LYS 468A  10.22     10.50
   LYS  32C  11.29     10.50
   LYS  47C  10.43     10.50
   LYS 105C  10.15     10.50
   LYS 123C  10.50     10.50
   LYS 134C   9.94     10.50
   LYS 137C  10.50     10.50
   LYS 181C  10.50     10.50
   LYS 204C  10.01     10.50
   LYS 305C   9.99     10.50
   LYS 356C  12.50     10.50
   LYS 368C  10.50     10.50
   LYS 396C  10.50     10.50
   LYS 468C  10.50     10.50
   LYS  32B  10.43     10.50
   LYS  47B  10.50     10.50
   LYS 105B  10.50     10.50
   LYS 123B  10.50     10.50
   LYS 134B  10.50     10.50
   LYS 137B  10.50     10.50
   LYS 181B  10.15     10.50
   LYS 204B  10.50     10.50
   LYS 305B  10.50     10.50
   LYS 356B  10.50     10.50
   LYS 368B  10.50     10.50
   LYS 396B  10.50     10.50
   LYS 468B  10.50     10.50
   ARG  29A  12.50     12.50
   ARG  93A  12.29     12.50
   ARG 100A  12.82     12.50
   ARG 130A  12.08     12.50
   ARG 156A  11.87     12.50
   ARG 183A  11.80     12.50
   ARG 185A  12.65     12.50
   ARG 203A  12.29     12.50
   ARG 283A  12.50     12.50
   ARG 300A  12.29     12.50
   ARG 348A  11.25     12.50
   ARG 377A  11.31     12.50
   ARG 385A  12.36     12.50
   ARG 405A   9.93     12.50
   ARG 410A  14.17     12.50
   ARG 418A   9.04     12.50
   ARG 459A  11.94     12.50
   ARG 464A  12.22     12.50
   ARG 476A  11.59     12.50
   ARG 491A  15.81     12.50
   ARG 503A  12.50     12.50
   ARG 520A  10.56     12.50
   ARG 525A   9.57     12.50
   ARG 530A  12.50     12.50
   ARG 554A  11.59     12.50
   ARG  29C  12.50     12.50
   ARG  93C  12.29     12.50
   ARG 100C  12.36     12.50
   ARG 130C  12.08     12.50
   ARG 156C  11.94     12.50
   ARG 183C  12.50     12.50
   ARG 185C  12.15     12.50
   ARG 203C  12.36     12.50
   ARG 283C  12.50     12.50
   ARG 300C  12.50     12.50
   ARG 348C  12.50     12.50
   ARG 377C  17.13     12.50
   ARG 385C  12.50     12.50
   ARG 405C  12.50     12.50
   ARG 410C  12.50     12.50
   ARG 418C  12.50     12.50
   ARG 459C  12.36     12.50
   ARG 464C  12.50     12.50
   ARG 476C  12.50     12.50
   ARG 491C  12.50     12.50
   ARG 503C  12.50     12.50
   ARG 520C  12.50     12.50
   ARG 525C  12.50     12.50
   ARG 530C  12.50     12.50
   ARG 554C  12.50     12.50
   ARG  29B  12.50     12.50
   ARG  93B  12.50     12.50
   ARG 100B  12.50     12.50
   ARG 130B  12.50     12.50
   ARG 156B  12.50     12.50
   ARG 183B  12.15     12.50
   ARG 185B  12.50     12.50
   ARG 203B  12.50     12.50
   ARG 283B  12.50     12.50
   ARG 300B  12.50     12.50
   ARG 348B  12.50     12.50
   ARG 377B  12.50     12.50
   ARG 385B  11.94     12.50
   ARG 405B  12.43     12.50
   ARG 410B  12.50     12.50
   ARG 418B  12.50     12.50
   ARG 459B  12.22     12.50
   ARG 464B  12.43     12.50
   ARG 476B  12.50     12.50
   ARG 491B  12.36     12.50
   ARG 503B  12.50     12.50
   ARG 520B  11.31     12.50
   ARG 525B  12.50     12.50
   ARG 530B  12.50     12.50
   ARG 554B  12.50     12.50
-----------------------------------------------------------------------------------------------
