# Supplementary material for: Monomeric prefusion structure of an extremophile gamete fusogen and stepwise formation of the postfusion trimeric state
Source: Nat Commun. 2022 Jul 13;13:4064. doi: 10.1038/s41467-022-31744-z (PMC9279424; doi:10.1038/s41467-022-31744-z)
Supplement: Supplementary file 4 — Source Data [file 41467_2022_31744_MOESM4_ESM.zip › NC_Source-Data_NCOMMS-21-43412B/Dengue1OKE_PROPKA.txt]

  
-----------------------------------------------------------------------------------------------
--                              PROPKA: A PROTEIN PKA PREDICTOR                              --
--                            VERSION 1.0,  04/25/2004, IOWA CITY                            --
--                                         BY HUI LI                                         --
--                            VERSION 2.0,  11/05/2007, IOWA CITY/COPENHAGEN                 --
--                            BY DELPHINE C. BAS AND DAVID M. ROGERS                         --
--                                                                                           --
--                      PROPKA PREDICTS PROTEIN PKA VALUES ACCORDING TO                      --
--                              THE EMPIRICAL RULES PROPOSED BY                              --
--                       HUI LI, ANDREW D. ROBERTSON AND JAN H. JENSEN                       --
-----------------------------------------------------------------------------------------------
  
  
-----------------------------------------------------------------------------------------------
 References: 
 
  Very Fast Empirical Prediction and Rationalization of Protein pKa Values
  Hui Li, Andrew D. Robertson and Jan H. Jensen
  PROTEINS: Structure, Function, and Bioinformatics 61:704-721 (2005)
 
  Very Fast Prediction and Rationalization of pKa Values for Protein-Ligand Complexes
  Delphine C. Bas, David M. Rogers and Jan H. Jensen
  PROTEINS, in press
-----------------------------------------------------------------------------------------------
  
  
-----------------------------------------------------------------------------------------------
 WARNING ! 
 
 CARBOXYL, GUADININIUM, AND AMIDINO GROUPS FROM THE LIGAND
 ARE IDENTIFIED IN THE OUTPUT USING THE CENTRAL CARBON ATOM.
-----------------------------------------------------------------------------------------------
  
-------   -----   ------   --------------------   -------------   -------------   -------------
                           DESOLVATION  EFFECTS       SIDECHAIN        BACKBONE       COULOMBIC
RESIDUE     pKa   LOCATE     MASSIVE      LOCAL   HYDROGEN BOND   HYDROGEN BOND     INTERACTION
-------   -----   ------   ---------   --------   -------------   -------------   -------------
  
ASP  10    3.94   SUFACE   0.00  374   0.14   2    0.00 000   0    0.00 000   0    0.00 000   0
  
GLU  13    4.39   SUFACE   0.00  339   0.07   1   -0.18 ARG 350    0.00 000   0    0.00 000   0
  
ASP  22    3.84   SUFACE   0.00  325   0.84  12   -0.80 ARG 286    0.00 000   0    0.00 000   0
  
GLU  26    4.41   SUFACE   0.00  384   0.21   3   -0.30 HIS 282    0.00 000   0    0.00 000   0
  
ASP  42    0.17   BURIED   2.67  667   1.33  19   -0.80 THR  32   -0.09 MET   1   -1.54 ARG   9
ASP  42                                           -1.60 HIS 144   -0.97 CYS   3   -2.35 HIS 144
ASP  42                                           -0.27 ARG   9    0.00 000   0    0.00 000   0
  
GLU  44    0.24   BURIED   1.72  572   0.42   6   -0.80 LYS 246    0.00 000   0   -2.40 LYS 246
GLU  44                                           -0.80 ARG   2    0.00 000   0   -2.40 ARG   2
  
GLU  49    3.92   SUFACE   0.00  285   0.07   1   -0.65 LYS  51    0.00 000   0    0.00 000   0
  
GLU  62    3.79   BURIED   0.25  425   0.07   1    0.00 000   0    0.00 000   0   -1.25 LYS 123
GLU  62                                            0.00 000   0    0.00 000   0   -0.12 LYS 123
GLU  62                                            0.00 000   0    0.00 000   0    0.34 GLU 257
  
GLU  71    3.65   SUFACE   0.00  282   0.21   3   -0.75 ARG  73   -0.31 SER  72    0.00 000   0
  
GLU  79    4.64   SUFACE   0.00  241   0.14   2    0.00 000   0    0.00 000   0    0.00 000   0
  
GLU  84    3.51   SUFACE   0.00  277   0.21   3   -0.17 THR  69   -0.06 ASN  83    0.00 000   0
GLU  84                                            0.00 000   0   -0.97 GLU  84    0.00 000   0
  
GLU  85    3.41   SUFACE   0.00  294   0.56   8   -0.80 HIS  94   -0.85 LEU  82    0.00 000   0
  
ASP  87    2.58   SUFACE   0.00  290   0.77  11   -0.80 ARG  89   -1.11 ARG  89    0.00 000   0
ASP  87                                            0.00 000   0   -0.08 PHE  90    0.00 000   0
  
ASP  98    2.78   BURIED   0.49  449   0.84  12   -0.80 SER   7   -0.04 ASP  98    0.00 000   0
ASP  98                                           -0.80 LYS 110   -0.71 SER   7    0.00 000   0
  
GLU 126    3.80   BURIED   0.03  403   0.28   4   -0.29 THR  55    0.00 000   0    0.00 000   0
GLU 126                                           -0.72 LYS  58    0.00 000   0    0.00 000   0
  
GLU 133    3.74   SUFACE   0.00  271   0.42   6    0.00 000   0   -1.18 GLU 133    0.00 000   0
  
GLU 136    3.84   SUFACE   0.00  298   0.14   2   -0.80 LYS  51    0.00 000   0    0.00 000   0
  
GLU 147    3.19   SUFACE   0.00  399   0.70  10   -0.80 HIS 158   -0.08 GLU 148    0.00 000   0
GLU 147                                            0.00 000   0   -1.04 HIS 149    0.00 000   0
GLU 147                                            0.00 000   0   -0.09 ALA 150    0.00 000   0
  
GLU 148    4.92   SUFACE   0.00  311   0.42   6    0.00 000   0    0.00 000   0    0.00 000   0
  
ASP 154    2.12   SUFACE   0.00  382   0.07   1    0.00 000   0   -0.68 ASP 154   -1.07 ARG   2
  
GLU 161    4.53   SUFACE   0.00  331   0.14   2   -0.11 LYS 163    0.00 000   0    0.00 000   0
  
GLU 172    4.34   SUFACE   0.00  249   0.07   1   -0.23 THR 182    0.00 000   0    0.00 000   0
  
GLU 174    4.50   SUFACE   0.00  214   0.00   0    0.00 000   0    0.00 000   0    0.00 000   0
  
GLU 184    4.06   SUFACE   0.00  279   0.07   1   -0.51 ARG 288    0.00 000   0    0.00 000   0
  
ASP 192    2.94   SUFACE   0.00  245   0.63   9    0.00 000   0   -0.66 ASN 194    0.00 000   0
ASP 192                                            0.00 000   0   -0.83 GLU 195    0.00 000   0
  
GLU 195    4.57   SUFACE   0.00  220   0.07   1    0.00 000   0    0.00 000   0    0.00 000   0
  
ASP 203    4.03   SUFACE   0.00  304   0.28   4    0.00 000   0   -0.05 ASP 203    0.00 000   0
  
ASP 215    3.67   SUFACE   0.00  239   0.35   5   -0.48 GLN 211    0.00 000   0    0.00 000   0
  
ASP 225    3.70   SUFACE   0.00  298   0.91  13    0.00 000   0   -1.01 GLY 228    0.00 000   0
  
GLU 235    3.36   BURIED   0.25  425   0.49   7    0.00 000   0   -0.00 GLN 233   -0.55 LYS 234
GLU 235                                            0.00 000   0   -0.12 LYS 234    0.00 000   0
GLU 235                                            0.00 000   0   -1.20 GLU 235    0.00 000   0
  
ASP 249    3.64   BURIED   0.08  408   0.35   5   -0.54 SER 273   -0.06 VAL 250    0.00 000   0
  
GLU 257    2.88   BURIED   0.98  498   0.28   4   -0.01 LYS 123   -0.59 SER 255   -2.28 LYS 123
  
GLU 269    1.78   BURIED   0.27  427   0.21   3   -0.80 LYS 241    0.00 000   0   -2.40 LYS 241
  
ASP 290    2.74   SUFACE   0.00  297   0.49   7   -0.63 SER  19   -0.01 MET 289    0.00 000   0
ASP 290                                            0.00 000   0   -0.91 ASP 290    0.00 000   0
ASP 290                                            0.00 000   0   -0.01 LYS 291    0.00 000   0
  
GLU 311    4.50   SUFACE   0.00  283   0.00   0    0.00 000   0    0.00 000   0    0.00 000   0
  
GLU 314    4.09   SUFACE   0.00  381   0.14   2    0.00 000   0   -0.55 LYS 394    0.00 000   0
  
GLU 327    4.12   SUFACE   0.00  265   0.14   2   -0.52 LYS 307    0.00 000   0    0.00 000   0
  
ASP 329    3.62   SUFACE   0.00  185   0.14   2   -0.28 LYS 361   -0.04 ASP 329    0.00 000   0
  
GLU 338    4.57   SUFACE   0.00  358   0.07   1    0.00 000   0    0.00 000   0    0.00 000   0
  
ASP 341    1.79   SUFACE   0.00  223   1.12  16    0.00 000   0   -0.25 ASP 341    0.00 000   0
ASP 341                                            0.00 000   0   -0.40 GLU 343    0.00 000   0
ASP 341                                            0.00 000   0   -0.21 LYS 344    0.00 000   0
ASP 341                                            0.00 000   0   -1.17 ARG 345    0.00 000   0
ASP 341                                            0.00 000   0   -1.10 HIS 346    0.00 000   0
  
GLU 343    4.06   SUFACE   0.00  126   0.21   3   -0.65 ARG 345    0.00 000   0    0.00 000   0
  
GLU 360    4.50   SUFACE   0.00  230   0.00   0    0.00 000   0    0.00 000   0    0.00 000   0
  
ASP 362    4.04   SUFACE   0.00  212   0.28   4    0.00 000   0   -0.04 ASP 362    0.00 000   0
  
GLU 368    1.28   BURIED   2.45  645   0.84  12   -0.80 THR 319    0.00 000   0   -2.40 ARG   9
GLU 368                                           -2.40 ARG   9    0.00 000   0   -1.13 HIS 144
GLU 368                                            0.00 000   0    0.00 000   0    0.22 ASP  42
  
GLU 370    2.19   BURIED   0.18  418   0.07   1   -0.80 ARG 350    0.00 000   0   -1.76 ARG 350
  
ASP 375    4.01   SUFACE   0.00  230   0.28   4    0.00 000   0   -0.07 ASP 375    0.00 000   0
  
GLU 383    4.50   SUFACE   0.00  154   0.00   0    0.00 000   0    0.00 000   0    0.00 000   0
  
C-  394    3.41   SUFACE   0.00  189   0.21   3    0.00 000   0    0.00 000   0    0.00 000   0
  
ASP  10    3.94   SUFACE   0.00  372   0.14   2    0.00 000   0    0.00 000   0    0.00 000   0
  
GLU  13    4.29   SUFACE   0.00  313   0.14   2   -0.35 ARG 350    0.00 000   0    0.00 000   0
  
ASP  22    3.84   SUFACE   0.00  324   0.84  12   -0.80 ARG 286    0.00 000   0    0.00 000   0
  
GLU  26    4.38   SUFACE   0.00  385   0.21   3   -0.33 HIS 282    0.00 000   0    0.00 000   0
  
ASP  42   -0.21   BURIED   2.23  623   1.33  19   -0.80 THR  32   -0.99 CYS   3   -1.54 ARG   9
ASP  42                                           -1.60 HIS 144    0.00 000   0   -2.37 HIS 144
ASP  42                                           -0.26 ARG   9    0.00 000   0    0.00 000   0
  
GLU  44    0.21   BURIED   1.69  569   0.42   6   -0.80 LYS 246    0.00 000   0   -2.40 LYS 246
GLU  44                                           -0.80 ARG   2    0.00 000   0   -2.40 ARG   2
  
GLU  49    4.00   SUFACE   0.00  292   0.14   2   -0.64 LYS  51    0.00 000   0    0.00 000   0
  
GLU  62    4.46   BURIED   0.24  424   0.07   1    0.00 000   0    0.00 000   0   -0.10 LYS 123
GLU  62                                            0.00 000   0    0.00 000   0   -1.24 LYS 123
GLU  62                                            0.00 000   0    0.00 000   0    0.63 GLU  62
GLU  62                                            0.00 000   0    0.00 000   0    0.36 GLU 257
  
GLU  71    3.68   SUFACE   0.00  282   0.28   4   -0.77 ARG  73   -0.33 SER  72    0.00 000   0
  
GLU  79    4.64   SUFACE   0.00  240   0.14   2    0.00 000   0    0.00 000   0    0.00 000   0
  
GLU  84    3.55   SUFACE   0.00  277   0.28   4   -0.19 THR  69   -0.08 ASN  83    0.00 000   0
GLU  84                                            0.00 000   0   -0.95 GLU  84    0.00 000   0
  
GLU  85    3.52   SUFACE   0.00  295   0.56   8   -0.80 HIS  94   -0.74 LEU  82    0.00 000   0
  
ASP  87    2.66   SUFACE   0.00  289   0.77  11   -0.80 ARG  89   -1.08 ARG  89    0.00 000   0
ASP  87                                            0.00 000   0   -0.02 PHE  90    0.00 000   0
  
ASP  98    2.89   BURIED   0.56  456   0.84  12   -0.80 SER   7   -0.65 SER   7    0.00 000   0
ASP  98                                           -0.80 LYS 110   -0.05 ASP  98    0.00 000   0
  
GLU 126    3.77   BURIED   0.05  405   0.28   4   -0.36 THR  55    0.00 000   0    0.00 000   0
GLU 126                                           -0.70 LYS  58    0.00 000   0    0.00 000   0
  
GLU 133    3.58   SUFACE   0.00  279   0.42   6   -0.15 GLN 131   -1.18 GLU 133    0.00 000   0
  
GLU 136    3.91   SUFACE   0.00  298   0.21   3   -0.80 LYS  51    0.00 000   0    0.00 000   0
  
GLU 147    3.17   SUFACE   0.00  307   0.70  10   -0.80 HIS 158   -0.07 GLU 148    0.00 000   0
GLU 147                                            0.00 000   0   -1.06 HIS 149    0.00 000   0
GLU 147                                            0.00 000   0   -0.10 ALA 150    0.00 000   0
  
GLU 148    4.71   SUFACE   0.00  213   0.21   3    0.00 000   0    0.00 000   0    0.00 000   0
  
ASP 154    2.15   SUFACE   0.00  380   0.07   1    0.00 000   0   -0.65 ASP 154   -1.07 ARG   2
  
GLU 161    4.54   SUFACE   0.00  331   0.14   2   -0.10 LYS 163    0.00 000   0    0.00 000   0
  
GLU 172    4.37   SUFACE   0.00  249   0.07   1   -0.20 THR 182    0.00 000   0    0.00 000   0
  
GLU 174    4.50   SUFACE   0.00  214   0.00   0    0.00 000   0    0.00 000   0    0.00 000   0
  
GLU 184    4.05   SUFACE   0.00  280   0.07   1   -0.52 ARG 288    0.00 000   0    0.00 000   0
  
ASP 192    2.93   SUFACE   0.00  247   0.77  11    0.00 000   0   -0.75 ASN 194    0.00 000   0
ASP 192                                            0.00 000   0   -0.89 GLU 195    0.00 000   0
  
GLU 195    4.64   SUFACE   0.00  221   0.14   2    0.00 000   0    0.00 000   0    0.00 000   0
  
ASP 203    4.03   SUFACE   0.00  309   0.28   4    0.00 000   0   -0.05 ASP 203    0.00 000   0
  
ASP 215    3.62   SUFACE   0.00  239   0.35   5   -0.53 GLN 211    0.00 000   0    0.00 000   0
  
ASP 225    3.71   SUFACE   0.00  299   0.91  13    0.00 000   0   -1.00 GLY 228    0.00 000   0
  
GLU 235    3.33   BURIED   0.26  426   0.49   7    0.00 000   0   -0.17 LYS 234   -0.56 LYS 234
GLU 235                                            0.00 000   0   -1.19 GLU 235    0.00 000   0
  
ASP 249    3.85   BURIED   0.07  407   0.35   5   -0.29 SER 273   -0.09 VAL 250    0.00 000   0
  
GLU 257    2.96   BURIED   0.99  499   0.28   4   -0.03 LYS 123   -0.49 SER 255   -2.29 LYS 123
  
GLU 269    1.85   BURIED   0.27  427   0.28   4   -0.80 LYS 241    0.00 000   0   -2.40 LYS 241
  
ASP 290    2.75   SUFACE   0.00  298   0.49   7   -0.61 SER  19   -0.00 MET 289    0.00 000   0
ASP 290                                            0.00 000   0   -0.92 ASP 290    0.00 000   0
ASP 290                                            0.00 000   0   -0.01 LYS 291    0.00 000   0
  
GLU 311    4.50   SUFACE   0.00  191   0.00   0    0.00 000   0    0.00 000   0    0.00 000   0
  
GLU 314    4.50   SUFACE   0.00  241   0.00   0    0.00 000   0    0.00 000   0    0.00 000   0
  
GLU 327    4.09   SUFACE   0.00  150   0.14   2   -0.55 LYS 307    0.00 000   0    0.00 000   0
  
ASP 329    3.57   SUFACE   0.00  123   0.07   1   -0.26 LYS 361   -0.03 ASP 329    0.00 000   0
  
GLU 338    4.57   SUFACE   0.00  219   0.07   1    0.00 000   0    0.00 000   0    0.00 000   0
  
ASP 341    1.89   SUFACE   0.00  103   1.12  16    0.00 000   0   -0.26 ASP 341    0.00 000   0
ASP 341                                            0.00 000   0   -0.30 GLU 343    0.00 000   0
ASP 341                                            0.00 000   0   -0.21 LYS 344    0.00 000   0
ASP 341                                            0.00 000   0   -1.16 ARG 345    0.00 000   0
ASP 341                                            0.00 000   0   -1.10 HIS 346    0.00 000   0
  
GLU 343    4.05   SUFACE   0.00   70   0.21   3   -0.66 ARG 345    0.00 000   0    0.00 000   0
  
GLU 360    4.50   SUFACE   0.00  165   0.00   0    0.00 000   0    0.00 000   0    0.00 000   0
  
ASP 362    3.80   SUFACE   0.00  155   0.00   0    0.00 000   0    0.00 000   0    0.00 000   0
  
GLU 368    0.32   BURIED   1.53  553   0.70  10   -0.80 THR 319    0.00 000   0   -2.40 ARG   9
GLU 368                                           -2.40 ARG   9    0.00 000   0   -1.16 HIS 144
GLU 368                                            0.00 000   0    0.00 000   0    0.35 ASP  42
  
GLU 370    3.77   SUFACE   0.00  312   0.07   1   -0.80 ARG 350    0.00 000   0    0.00 000   0
  
ASP 375    3.94   SUFACE   0.00  101   0.14   2    0.00 000   0    0.00 000   0    0.00 000   0
  
GLU 383    4.50   SUFACE   0.00   88   0.00   0    0.00 000   0    0.00 000   0    0.00 000   0
  
C-  394    3.20   SUFACE   0.00   90   0.00   0    0.00 000   0    0.00 000   0    0.00 000   0
  
HIS  27    2.05   BURIED  -1.37  537  -3.08  44    0.00 000   0    0.00 000   0    0.00 000   0
  
HIS  94    7.11   SUFACE   0.00  328  -0.21   3    0.80 GLU  85    0.02 ILE 113    0.00 000   0
  
HIS 144    5.07   BURIED  -2.65  665  -3.22  46    1.60 ASP  42    0.00 000   0   -0.64 ARG   9
HIS 144                                            0.00 000   0    0.00 000   0    2.35 ASP  42
HIS 144                                            0.00 000   0    0.00 000   0    1.13 GLU 368
  
HIS 149    6.50   SUFACE   0.00  319  -0.00   0    0.00 000   0    0.00 000   0    0.00 000   0
  
HIS 158    5.47   BURIED  -0.15  415  -1.68  24    0.80 GLU 147    0.00 000   0    0.00 000   0
  
HIS 209    6.43   SUFACE   0.00  283  -0.07   1    0.00 000   0    0.00 000   0    0.00 000   0
  
HIS 244    4.81   BURIED  -0.54  454  -1.75  25    0.00 000   0    0.68 LEU 278   -0.07 LYS 246
  
HIS 261    0.84   BURIED  -1.40  540  -2.59  37    0.00 000   0    0.36 LEU 253   -2.03 LYS 204
  
HIS 282    6.73   SUFACE   0.00  351  -0.07   1    0.30 GLU  26    0.00 000   0    0.00 000   0
  
HIS 317    4.62   BURIED  -0.58  458  -1.75  25    0.00 000   0    0.76 SER   7   -0.31 ARG   9
  
HIS 346    6.45   SUFACE   0.00  137  -0.07   1    0.00 000   0    0.02 ARG 345    0.00 000   0
  
HIS  27    2.19   BURIED  -1.44  544  -2.87  41    0.00 000   0    0.00 000   0    0.00 000   0
  
HIS  94    7.12   SUFACE   0.00  326  -0.21   3    0.80 GLU  85    0.03 ILE 113    0.00 000   0
  
HIS 144    5.96   BURIED  -2.02  602  -3.01  43    1.60 ASP  42    0.00 000   0   -0.64 ARG   9
HIS 144                                            0.00 000   0    0.00 000   0    2.37 ASP  42
HIS 144                                            0.00 000   0    0.00 000   0    1.16 GLU 368
  
HIS 149    6.50   SUFACE   0.00  242  -0.00   0    0.00 000   0    0.00 000   0    0.00 000   0
  
HIS 158    7.16   SUFACE   0.00  342  -0.14   2    0.80 GLU 147    0.00 000   0    0.00 000   0
  
HIS 209    6.43   SUFACE   0.00  288  -0.07   1    0.00 000   0    0.00 000   0    0.00 000   0
  
HIS 244    4.77   BURIED  -0.53  453  -1.61  23    0.00 000   0    0.48 LEU 278   -0.07 LYS 246
  
HIS 261    0.88   BURIED  -1.40  540  -2.59  37    0.00 000   0    0.39 LEU 253   -2.02 LYS 204
  
HIS 282    6.76   SUFACE   0.00  352  -0.07   1    0.33 GLU  26    0.00 000   0    0.00 000   0
  
HIS 317    6.88   SUFACE   0.00  394  -0.21   3    0.00 000   0    0.87 SER   7   -0.28 ARG   9
  
HIS 346    6.45   SUFACE   0.00   92  -0.07   1    0.00 000   0    0.02 ARG 345    0.00 000   0
  
CYS   3   99.99   BONDED   0.00    0   0.00   0    0.00 000   0    0.00 000   0    0.00 000   0
  
CYS  30   99.99   BONDED   0.00    0   0.00   0    0.00 000   0    0.00 000   0    0.00 000   0
  
CYS  60   99.99   BONDED   0.00    0   0.00   0    0.00 000   0    0.00 000   0    0.00 000   0
  
CYS  74   99.99   BONDED   0.00    0   0.00   0    0.00 000   0    0.00 000   0    0.00 000   0
  
CYS  92   99.99   BONDED   0.00    0   0.00   0    0.00 000   0    0.00 000   0    0.00 000   0
  
CYS 105   99.99   BONDED   0.00    0   0.00   0    0.00 000   0    0.00 000   0    0.00 000   0
  
CYS 116   99.99   BONDED   0.00    0   0.00   0    0.00 000   0    0.00 000   0    0.00 000   0
  
CYS 121   99.99   BONDED   0.00    0   0.00   0    0.00 000   0    0.00 000   0    0.00 000   0
  
CYS 185   99.99   BONDED   0.00    0   0.00   0    0.00 000   0    0.00 000   0    0.00 000   0
  
CYS 285   99.99   BONDED   0.00    0   0.00   0    0.00 000   0    0.00 000   0    0.00 000   0
  
CYS 302   99.99   BONDED   0.00    0   0.00   0    0.00 000   0    0.00 000   0    0.00 000   0
  
CYS 333   99.99   BONDED   0.00    0   0.00   0    0.00 000   0    0.00 000   0    0.00 000   0
  
CYS   3   99.99   BONDED   0.00    0   0.00   0    0.00 000   0    0.00 000   0    0.00 000   0
  
CYS  30   99.99   BONDED   0.00    0   0.00   0    0.00 000   0    0.00 000   0    0.00 000   0
  
CYS  60   99.99   BONDED   0.00    0   0.00   0    0.00 000   0    0.00 000   0    0.00 000   0
  
CYS  74   99.99   BONDED   0.00    0   0.00   0    0.00 000   0    0.00 000   0    0.00 000   0
  
CYS  92   99.99   BONDED   0.00    0   0.00   0    0.00 000   0    0.00 000   0    0.00 000   0
  
CYS 105   99.99   BONDED   0.00    0   0.00   0    0.00 000   0    0.00 000   0    0.00 000   0
  
CYS 116   99.99   BONDED   0.00    0   0.00   0    0.00 000   0    0.00 000   0    0.00 000   0
  
CYS 121   99.99   BONDED   0.00    0   0.00   0    0.00 000   0    0.00 000   0    0.00 000   0
  
CYS 185   99.99   BONDED   0.00    0   0.00   0    0.00 000   0    0.00 000   0    0.00 000   0
  
CYS 285   99.99   BONDED   0.00    0   0.00   0    0.00 000   0    0.00 000   0    0.00 000   0
  
CYS 302   99.99   BONDED   0.00    0   0.00   0    0.00 000   0    0.00 000   0    0.00 000   0
  
CYS 333   99.99   BONDED   0.00    0   0.00   0    0.00 000   0    0.00 000   0    0.00 000   0
  
TYR  59    9.56   BURIED   0.67  467   0.28   4   -0.80 ARG  57   -0.59 LEU 216    0.00 000   0
  
TYR 137   11.23   BURIED   1.16  516   0.07   1    0.00 000   0    0.00 000   0    0.00 000   0
  
TYR 178   11.30   BURIED   1.30  530   0.00   0    0.00 000   0    0.00 000   0    0.00 000   0
  
TYR 299   10.00   SUFACE   0.00  276   0.00   0    0.00 000   0    0.00 000   0    0.00 000   0
  
TYR 326    6.98   SUFACE   0.00  330   0.28   4   -0.26 THR 303   -0.81 THR 303    0.00 000   0
TYR 326                                            0.00 000   0   -1.10 GLY 304    0.00 000   0
TYR 326                                            0.00 000   0   -0.13 GLY 328    0.00 000   0
TYR 326                                            0.00 000   0   -1.00 GLY 330    0.00 000   0
  
TYR 377   10.00   SUFACE   0.00  249   0.00   0    0.00 000   0    0.00 000   0    0.00 000   0
  
TYR  59    9.61   BURIED   0.65  465   0.28   4   -0.80 ARG  57   -0.52 LEU 216    0.00 000   0
  
TYR 137   11.25   BURIED   1.18  518   0.07   1    0.00 000   0    0.00 000   0    0.00 000   0
  
TYR 178   10.58   BURIED   0.58  458   0.00   0    0.00 000   0    0.00 000   0    0.00 000   0
  
TYR 299   10.00   SUFACE   0.00  217   0.00   0    0.00 000   0    0.00 000   0    0.00 000   0
  
TYR 326    6.96   SUFACE   0.00  197   0.28   4   -0.29 THR 303   -0.80 THR 303    0.00 000   0
TYR 326                                            0.00 000   0   -1.10 GLY 304    0.00 000   0
TYR 326                                            0.00 000   0   -0.12 GLY 328    0.00 000   0
TYR 326                                            0.00 000   0   -1.00 GLY 330    0.00 000   0
  
TYR 377   10.00   SUFACE   0.00  107   0.00   0    0.00 000   0    0.00 000   0    0.00 000   0
  
N+   36    7.86   SUFACE   0.00  220  -0.14   2    0.00 000   0    0.00 000   0    0.00 000   0
  
LYS  38    9.80   SUFACE   0.00  338  -0.70  10    0.00 000   0    0.00 000   0    0.00 000   0
  
LYS  47   10.43   SUFACE   0.00  293  -0.07   1    0.00 000   0    0.00 000   0    0.00 000   0
  
LYS  51   10.01   SUFACE   0.00  257  -0.49   7    0.00 000   0    0.00 000   0    0.00 000   0
  
LYS  58   10.15   SUFACE   0.00  360  -0.35   5    0.00 000   0    0.00 000   0    0.00 000   0
  
LYS  64   10.22   SUFACE   0.00  282  -0.28   4    0.00 000   0    0.00 000   0    0.00 000   0
  
LYS  88   10.50   SUFACE   0.00  241  -0.00   0    0.00 000   0    0.00 000   0    0.00 000   0
  
LYS  93   10.29   SUFACE   0.00  340  -0.21   3    0.00 000   0    0.00 000   0    0.00 000   0
  
LYS 110   10.01   SUFACE   0.00  378  -0.49   7    0.00 000   0    0.00 000   0    0.00 000   0
  
LYS 122   10.43   SUFACE   0.00  315  -0.07   1    0.00 000   0    0.00 000   0    0.00 000   0
  
LYS 123   13.90   BURIED  -0.09  409  -0.14   2    0.00 000   0    0.00 000   0    1.25 GLU  62
LYS 123                                            0.00 000   0    0.00 000   0    2.28 GLU 257
LYS 123                                            0.00 000   0    0.00 000   0    0.10 GLU  62
  
LYS 128   10.29   SUFACE   0.00  393  -0.21   3    0.00 000   0    0.00 000   0    0.00 000   0
  
LYS 157   10.29   SUFACE   0.00  253  -0.21   3    0.00 000   0    0.00 000   0    0.00 000   0
  
LYS 160   10.50   SUFACE   0.00  262  -0.00   0    0.00 000   0    0.00 000   0    0.00 000   0
  
LYS 163   10.22   SUFACE   0.00  289  -0.28   4    0.00 000   0    0.00 000   0    0.00 000   0
  
LYS 202   10.50   SUFACE   0.00  265  -0.00   0    0.00 000   0    0.00 000   0    0.00 000   0
  
LYS 204    8.90   BURIED  -1.11  511  -0.49   7    0.00 000   0    0.00 000   0    0.00 000   0
  
LYS 234    9.77   BURIED  -0.65  465  -0.63   9    0.00 000   0    0.00 000   0    0.55 GLU 235
  
LYS 241   12.36   BURIED  -0.26  426  -0.28   4    0.00 000   0    0.00 000   0    2.40 GLU 269
  
LYS 246    9.04   BURIED  -1.65  565  -0.42   6    0.00 000   0    0.00 000   0    2.40 GLU  44
LYS 246                                            0.00 000   0    0.00 000   0   -1.79 ARG   2
  
LYS 247   10.29   SUFACE   0.00  399  -0.21   3    0.00 000   0    0.00 000   0    0.00 000   0
  
LYS 284   10.50   SUFACE   0.00  246  -0.00   0    0.00 000   0    0.00 000   0    0.00 000   0
  
LYS 291   10.36   SUFACE   0.00  208  -0.14   2    0.00 000   0    0.00 000   0    0.00 000   0
  
LYS 295   10.50   SUFACE   0.00  399  -0.00   0    0.00 000   0    0.00 000   0    0.00 000   0
  
LYS 305   10.22   SUFACE   0.00  201  -0.28   4    0.00 000   0    0.00 000   0    0.00 000   0
  
LYS 307    9.94   SUFACE   0.00  304  -0.56   8    0.00 000   0    0.00 000   0    0.00 000   0
  
LYS 310   10.22   SUFACE   0.00  373  -0.28   4    0.00 000   0    0.00 000   0    0.00 000   0
  
LYS 334    9.45   SUFACE   0.00  296  -1.05  15    0.00 000   0    0.00 000   0    0.00 000   0
  
LYS 344   10.01   SUFACE   0.00  279  -0.49   7    0.00 000   0    0.00 000   0    0.00 000   0
  
LYS 361   10.08   SUFACE   0.00  215  -0.42   6    0.00 000   0    0.00 000   0    0.00 000   0
  
LYS 388    9.94   SUFACE   0.00  272  -0.56   8    0.00 000   0    0.00 000   0    0.00 000   0
  
LYS 393   10.08   SUFACE   0.00  373  -0.42   6    0.00 000   0    0.00 000   0    0.00 000   0
  
LYS 394   10.50   SUFACE   0.00  230  -0.00   0    0.00 000   0    0.00 000   0    0.00 000   0
  
LYS  36   10.36   SUFACE   0.00  229  -0.14   2    0.00 000   0    0.00 000   0    0.00 000   0
  
LYS  38    9.80   SUFACE   0.00  339  -0.70  10    0.00 000   0    0.00 000   0    0.00 000   0
  
LYS  47   10.36   SUFACE   0.00  296  -0.14   2    0.00 000   0    0.00 000   0    0.00 000   0
  
LYS  51    9.94   SUFACE   0.00  262  -0.56   8    0.00 000   0    0.00 000   0    0.00 000   0
  
LYS  58   10.15   SUFACE   0.00  362  -0.35   5    0.00 000   0    0.00 000   0    0.00 000   0
  
LYS  64   10.22   SUFACE   0.00  282  -0.28   4    0.00 000   0    0.00 000   0    0.00 000   0
  
LYS  88   10.50   SUFACE   0.00  241  -0.00   0    0.00 000   0    0.00 000   0    0.00 000   0
  
LYS  93   10.29   SUFACE   0.00  337  -0.21   3    0.00 000   0    0.00 000   0    0.00 000   0
  
LYS 110   10.01   SUFACE   0.00  382  -0.49   7    0.00 000   0    0.00 000   0    0.00 000   0
  
LYS 122   10.43   SUFACE   0.00  317  -0.07   1    0.00 000   0    0.00 000   0    0.00 000   0
  
LYS 123   13.89   BURIED  -0.12  412  -0.14   2    0.00 000   0    0.00 000   0    0.12 GLU  62
LYS 123                                            0.00 000   0    0.00 000   0    1.24 GLU  62
LYS 123                                            0.00 000   0    0.00 000   0    2.29 GLU 257
  
LYS 128   10.29   SUFACE   0.00  396  -0.21   3    0.00 000   0    0.00 000   0    0.00 000   0
  
LYS 157   10.29   SUFACE   0.00  254  -0.21   3    0.00 000   0    0.00 000   0    0.00 000   0
  
LYS 160   10.50   SUFACE   0.00  264  -0.00   0    0.00 000   0    0.00 000   0    0.00 000   0
  
LYS 163   10.22   SUFACE   0.00  289  -0.28   4    0.00 000   0    0.00 000   0    0.00 000   0
  
LYS 202   10.50   SUFACE   0.00  263  -0.00   0    0.00 000   0    0.00 000   0    0.00 000   0
  
LYS 204    8.87   BURIED  -1.14  514  -0.49   7    0.00 000   0    0.00 000   0    0.00 000   0
  
LYS 234    9.78   BURIED  -0.65  465  -0.63   9    0.00 000   0    0.00 000   0    0.56 GLU 235
  
LYS 241   12.42   BURIED  -0.20  420  -0.28   4    0.00 000   0    0.00 000   0    2.40 GLU 269
  
LYS 246    9.03   BURIED  -1.66  566  -0.35   5    0.00 000   0    0.00 000   0    2.40 GLU  44
LYS 246                                            0.00 000   0    0.00 000   0   -1.86 ARG   2
  
LYS 247   10.29   SUFACE   0.00  399  -0.21   3    0.00 000   0    0.00 000   0    0.00 000   0
  
LYS 284   10.50   SUFACE   0.00  247  -0.00   0    0.00 000   0    0.00 000   0    0.00 000   0
  
LYS 291   10.36   SUFACE   0.00  208  -0.14   2    0.00 000   0    0.00 000   0    0.00 000   0
  
LYS 295   10.50   SUFACE   0.00  324  -0.00   0    0.00 000   0    0.00 000   0    0.00 000   0
  
LYS 305   10.50   SUFACE   0.00  113  -0.00   0    0.00 000   0    0.00 000   0    0.00 000   0
  
LYS 307    9.94   SUFACE   0.00  183  -0.56   8    0.00 000   0    0.00 000   0    0.00 000   0
  
LYS 310   10.08   SUFACE   0.00  318  -0.42   6    0.00 000   0    0.00 000   0    0.00 000   0
  
LYS 334    9.45   SUFACE   0.00  257  -1.05  15    0.00 000   0    0.00 000   0    0.00 000   0
  
LYS 344   10.50   SUFACE   0.00  149  -0.00   0    0.00 000   0    0.00 000   0    0.00 000   0
  
LYS 361   10.08   SUFACE   0.00  146  -0.42   6    0.00 000   0    0.00 000   0    0.00 000   0
  
LYS 388   10.43   SUFACE   0.00  161  -0.07   1    0.00 000   0    0.00 000   0    0.00 000   0
  
LYS 393   10.29   SUFACE   0.00  247  -0.21   3    0.00 000   0    0.00 000   0    0.00 000   0
  
LYS 394   10.50   SUFACE   0.00  142  -0.00   0    0.00 000   0    0.00 000   0    0.00 000   0
  
ARG   2   13.59   BURIED  -1.61  561  -0.77  11    0.00 000   0    0.00 000   0    2.40 GLU  44
ARG   2                                            0.00 000   0    0.00 000   0    1.07 ASP 154
  
ARG   9   13.03   BURIED  -2.08  608  -1.33  19    0.00 000   0    0.00 000   0    1.54 ASP  42
ARG   9                                            0.00 000   0    0.00 000   0    2.40 GLU 368
  
ARG  57   11.24   SUFACE   0.00  384  -1.26  18    0.00 000   0    0.00 000   0    0.00 000   0
  
ARG  73   11.87   SUFACE   0.00  240  -0.63   9    0.00 000   0    0.00 000   0    0.00 000   0
  
ARG  89   12.15   SUFACE   0.00  250  -0.35   5    0.00 000   0    0.00 000   0    0.00 000   0
  
ARG  99   11.73   SUFACE   0.00  379  -0.77  11    0.00 000   0    0.00 000   0    0.00 000   0
  
ARG 188   12.50   SUFACE   0.00  229  -0.00   0    0.00 000   0    0.00 000   0    0.00 000   0
  
ARG 210   12.22   SUFACE   0.00  310  -0.28   4    0.00 000   0    0.00 000   0    0.00 000   0
  
ARG 286   12.08   SUFACE   0.00  271  -0.42   6    0.00 000   0    0.00 000   0    0.00 000   0
  
ARG 288   12.22   SUFACE   0.00  288  -0.28   4    0.00 000   0    0.00 000   0    0.00 000   0
  
ARG 323   11.20   BURIED  -0.46  446  -0.84  12    0.00 000   0    0.00 000   0    0.00 000   0
  
ARG 345   12.29   SUFACE   0.00  112  -0.21   3    0.00 000   0    0.00 000   0    0.00 000   0
  
ARG 350   13.70   BURIED  -0.14  414  -0.42   6    0.00 000   0    0.00 000   0    1.76 GLU 370
  
ARG   2   13.69   BURIED  -1.51  551  -0.77  11    0.00 000   0    0.00 000   0    2.40 GLU  44
ARG   2                                            0.00 000   0    0.00 000   0    1.07 ASP 154
  
ARG   9   13.90   BURIED  -1.49  549  -1.05  15    0.00 000   0    0.00 000   0    1.54 ASP  42
ARG   9                                            0.00 000   0    0.00 000   0    2.40 GLU 368
  
ARG  57   11.24   SUFACE   0.00  384  -1.26  18    0.00 000   0    0.00 000   0    0.00 000   0
  
ARG  73   11.87   SUFACE   0.00  240  -0.63   9    0.00 000   0    0.00 000   0    0.00 000   0
  
ARG  89   12.15   SUFACE   0.00  249  -0.35   5    0.00 000   0    0.00 000   0    0.00 000   0
  
ARG  99   11.73   SUFACE   0.00  385  -0.77  11    0.00 000   0    0.00 000   0    0.00 000   0
  
ARG 188   12.50   SUFACE   0.00  231  -0.00   0    0.00 000   0    0.00 000   0    0.00 000   0
  
ARG 210   12.15   SUFACE   0.00  317  -0.35   5    0.00 000   0    0.00 000   0    0.00 000   0
  
ARG 286   12.08   SUFACE   0.00  271  -0.42   6    0.00 000   0    0.00 000   0    0.00 000   0
  
ARG 288   12.22   SUFACE   0.00  288  -0.28   4    0.00 000   0    0.00 000   0    0.00 000   0
  
ARG 323   11.87   SUFACE   0.00  349  -0.63   9    0.00 000   0    0.00 000   0    0.00 000   0
  
ARG 345   12.29   SUFACE   0.00   76  -0.21   3    0.00 000   0    0.00 000   0    0.00 000   0
  
ARG 350   12.08   SUFACE   0.00  346  -0.42   6    0.00 000   0    0.00 000   0    0.00 000   0
  
-----------------------------------------------------------------------------------------------
SUMMARY OF THIS PREDICTION
    RESIDUE    pKa   pKmodel   ligand atom-type
   ASP  10A   3.94      3.80
   ASP  22A   3.84      3.80
   ASP  42A   0.17      3.80
   ASP  87A   2.58      3.80
   ASP  98A   2.78      3.80
   ASP 154A   2.12      3.80
   ASP 192A   2.94      3.80
   ASP 203A   4.03      3.80
   ASP 215A   3.67      3.80
   ASP 225A   3.70      3.80
   ASP 249A   3.64      3.80
   ASP 290A   2.74      3.80
   ASP 329A   3.62      3.80
   ASP 341A   1.79      3.80
   ASP 362A   4.04      3.80
   ASP 375A   4.01      3.80
   ASP  10B   3.94      3.80
   ASP  22B   3.84      3.80
   ASP  42B  -0.21      3.80
   ASP  87B   2.66      3.80
   ASP  98B   2.89      3.80
   ASP 154B   2.15      3.80
   ASP 192B   2.93      3.80
   ASP 203B   4.03      3.80
   ASP 215B   3.62      3.80
   ASP 225B   3.71      3.80
   ASP 249B   3.85      3.80
   ASP 290B   2.75      3.80
   ASP 329B   3.57      3.80
   ASP 341B   1.89      3.80
   ASP 362B   3.80      3.80
   ASP 375B   3.94      3.80
   GLU  13A   4.39      4.50
   GLU  26A   4.41      4.50
   GLU  44A   0.24      4.50
   GLU  49A   3.92      4.50
   GLU  62A   3.79      4.50
   GLU  71A   3.65      4.50
   GLU  79A   4.64      4.50
   GLU  84A   3.51      4.50
   GLU  85A   3.41      4.50
   GLU 126A   3.80      4.50
   GLU 133A   3.74      4.50
   GLU 136A   3.84      4.50
   GLU 147A   3.19      4.50
   GLU 148A   4.92      4.50
   GLU 161A   4.53      4.50
   GLU 172A   4.34      4.50
   GLU 174A   4.50      4.50
   GLU 184A   4.06      4.50
   GLU 195A   4.57      4.50
   GLU 235A   3.36      4.50
   GLU 257A   2.88      4.50
   GLU 269A   1.78      4.50
   GLU 311A   4.50      4.50
   GLU 314A   4.09      4.50
   GLU 327A   4.12      4.50
   GLU 338A   4.57      4.50
   GLU 343A   4.06      4.50
   GLU 360A   4.50      4.50
   GLU 368A   1.28      4.50
   GLU 370A   2.19      4.50
   GLU 383A   4.50      4.50
   GLU  13B   4.29      4.50
   GLU  26B   4.38      4.50
   GLU  44B   0.21      4.50
   GLU  49B   4.00      4.50
   GLU  62B   4.46      4.50
   GLU  71B   3.68      4.50
   GLU  79B   4.64      4.50
   GLU  84B   3.55      4.50
   GLU  85B   3.52      4.50
   GLU 126B   3.77      4.50
   GLU 133B   3.58      4.50
   GLU 136B   3.91      4.50
   GLU 147B   3.17      4.50
   GLU 148B   4.71      4.50
   GLU 161B   4.54      4.50
   GLU 172B   4.37      4.50
   GLU 174B   4.50      4.50
   GLU 184B   4.05      4.50
   GLU 195B   4.64      4.50
   GLU 235B   3.33      4.50
   GLU 257B   2.96      4.50
   GLU 269B   1.85      4.50
   GLU 311B   4.50      4.50
   GLU 314B   4.50      4.50
   GLU 327B   4.09      4.50
   GLU 338B   4.57      4.50
   GLU 343B   4.05      4.50
   GLU 360B   4.50      4.50
   GLU 368B   0.32      4.50
   GLU 370B   3.77      4.50
   GLU 383B   4.50      4.50
   C-  394A   3.41      3.20
   C-  394B   3.20      3.20
   HIS  27A   2.05      6.50
   HIS  94A   7.11      6.50
   HIS 144A   5.07      6.50
   HIS 149A   6.50      6.50
   HIS 158A   5.47      6.50
   HIS 209A   6.43      6.50
   HIS 244A   4.81      6.50
   HIS 261A   0.84      6.50
   HIS 282A   6.73      6.50
   HIS 317A   4.62      6.50
   HIS 346A   6.45      6.50
   HIS  27B   2.19      6.50
   HIS  94B   7.12      6.50
   HIS 144B   5.96      6.50
   HIS 149B   6.50      6.50
   HIS 158B   7.16      6.50
   HIS 209B   6.43      6.50
   HIS 244B   4.77      6.50
   HIS 261B   0.88      6.50
   HIS 282B   6.76      6.50
   HIS 317B   6.88      6.50
   HIS 346B   6.45      6.50
   CYS   3A  99.99      9.00
   CYS  30A  99.99      9.00
   CYS  60A  99.99      9.00
   CYS  74A  99.99      9.00
   CYS  92A  99.99      9.00
   CYS 105A  99.99      9.00
   CYS 116A  99.99      9.00
   CYS 121A  99.99      9.00
   CYS 185A  99.99      9.00
   CYS 285A  99.99      9.00
   CYS 302A  99.99      9.00
   CYS 333A  99.99      9.00
   CYS   3B  99.99      9.00
   CYS  30B  99.99      9.00
   CYS  60B  99.99      9.00
   CYS  74B  99.99      9.00
   CYS  92B  99.99      9.00
   CYS 105B  99.99      9.00
   CYS 116B  99.99      9.00
   CYS 121B  99.99      9.00
   CYS 185B  99.99      9.00
   CYS 285B  99.99      9.00
   CYS 302B  99.99      9.00
   CYS 333B  99.99      9.00
   TYR  59A   9.56     10.00
   TYR 137A  11.23     10.00
   TYR 178A  11.30     10.00
   TYR 299A  10.00     10.00
   TYR 326A   6.98     10.00
   TYR 377A  10.00     10.00
   TYR  59B   9.61     10.00
   TYR 137B  11.25     10.00
   TYR 178B  10.58     10.00
   TYR 299B  10.00     10.00
   TYR 326B   6.96     10.00
   TYR 377B  10.00     10.00
   N+   36A   7.86      8.00
   LYS  38A   9.80     10.50
   LYS  47A  10.43     10.50
   LYS  51A  10.01     10.50
   LYS  58A  10.15     10.50
   LYS  64A  10.22     10.50
   LYS  88A  10.50     10.50
   LYS  93A  10.29     10.50
   LYS 110A  10.01     10.50
   LYS 122A  10.43     10.50
   LYS 123A  13.90     10.50
   LYS 128A  10.29     10.50
   LYS 157A  10.29     10.50
   LYS 160A  10.50     10.50
   LYS 163A  10.22     10.50
   LYS 202A  10.50     10.50
   LYS 204A   8.90     10.50
   LYS 234A   9.77     10.50
   LYS 241A  12.36     10.50
   LYS 246A   9.04     10.50
   LYS 247A  10.29     10.50
   LYS 284A  10.50     10.50
   LYS 291A  10.36     10.50
   LYS 295A  10.50     10.50
   LYS 305A  10.22     10.50
   LYS 307A   9.94     10.50
   LYS 310A  10.22     10.50
   LYS 334A   9.45     10.50
   LYS 344A  10.01     10.50
   LYS 361A  10.08     10.50
   LYS 388A   9.94     10.50
   LYS 393A  10.08     10.50
   LYS 394A  10.50     10.50
   LYS  36B  10.36     10.50
   LYS  38B   9.80     10.50
   LYS  47B  10.36     10.50
   LYS  51B   9.94     10.50
   LYS  58B  10.15     10.50
   LYS  64B  10.22     10.50
   LYS  88B  10.50     10.50
   LYS  93B  10.29     10.50
   LYS 110B  10.01     10.50
   LYS 122B  10.43     10.50
   LYS 123B  13.89     10.50
   LYS 128B  10.29     10.50
   LYS 157B  10.29     10.50
   LYS 160B  10.50     10.50
   LYS 163B  10.22     10.50
   LYS 202B  10.50     10.50
   LYS 204B   8.87     10.50
   LYS 234B   9.78     10.50
   LYS 241B  12.42     10.50
   LYS 246B   9.03     10.50
   LYS 247B  10.29     10.50
   LYS 284B  10.50     10.50
   LYS 291B  10.36     10.50
   LYS 295B  10.50     10.50
   LYS 305B  10.50     10.50
   LYS 307B   9.94     10.50
   LYS 310B  10.08     10.50
   LYS 334B   9.45     10.50
   LYS 344B  10.50     10.50
   LYS 361B  10.08     10.50
   LYS 388B  10.43     10.50
   LYS 393B  10.29     10.50
   LYS 394B  10.50     10.50
   ARG   2A  13.59     12.50
   ARG   9A  13.03     12.50
   ARG  57A  11.24     12.50
   ARG  73A  11.87     12.50
   ARG  89A  12.15     12.50
   ARG  99A  11.73     12.50
   ARG 188A  12.50     12.50
   ARG 210A  12.22     12.50
   ARG 286A  12.08     12.50
   ARG 288A  12.22     12.50
   ARG 323A  11.20     12.50
   ARG 345A  12.29     12.50
   ARG 350A  13.70     12.50
   ARG   2B  13.69     12.50
   ARG   9B  13.90     12.50
   ARG  57B  11.24     12.50
   ARG  73B  11.87     12.50
   ARG  89B  12.15     12.50
   ARG  99B  11.73     12.50
   ARG 188B  12.50     12.50
   ARG 210B  12.15     12.50
   ARG 286B  12.08     12.50
   ARG 288B  12.22     12.50
   ARG 323B  11.87     12.50
   ARG 345B  12.29     12.50
   ARG 350B  12.08     12.50
-----------------------------------------------------------------------------------------------
